# Supplementary material for: catena-Poly[[di­chlorido­mercury(II)]-μ-1,4-bis­[2-(pyridin-4-yl)ethyn­yl]benzene-κ2 N:N′]
Source: Acta Crystallogr Sect E Struct Rep Online. 2014 May 10;70(Pt 6):m208. doi: 10.1107/S1600536814010228 (PMC4051079; doi:10.1107/S1600536814010228)
Supplement: Supplementary file 1 [file e-70-0m208-sup1.cif]

##############################################################################
#                                                                            #
# This CIF contains the data in a paper accepted for publication in          #
# Acta Crystallographica Section E. It conforms to the requirements of       #
# Notes for Authors for Acta Crystallographica Section E, and has been       #
# peer reviewed under the auspices of the IUCr Commission on Journals.       #
#                                                                            #
# Full details of the Crystallographic Information File format               #
# are given in the paper "The Crystallographic Information File (CIF):       #
# a New Standard Archive File for Crystallography" by S. R. Hall, F. H.      #
# Allen and I. D. Brown [Acta Cryst. (1991), A47, 655-685].                  #
#                                                                            #
# The current version of the core CIF dictionary is obtainable from          #
# ftp://ftp.iucr.org/pub/cif_core.dic.                                       #
#                                                                            #
# Software is freely available for graphical display of the structure(s)     #
# in this CIF. For information consult the CIF software page                 #
# http://www.iucr.org/resources/cif/software.                                #
#                                                                            #
# This file may be used for bona fide research purposes within the           #
# scientific community so long as proper attribution is given to the journal # 
# article from which it was obtained.                                        #
#                                                                            #
##############################################################################
data_1
_audit_creation_method     SHELXL-97
_journal_date_recd_electronic     2014-05-05
_journal_date_accepted     2014-05-06
_journal_name_full     'Acta Crystallographica, Section E'
_journal_year     2014
_journal_volume     70
_journal_issue      6
_journal_page_first     m208
_journal_page_last     m208
_journal_paper_category     QM
_journal_paper_doi     10.1107/S1600536814010228
_journal_coeditor_code     TK5312
_publ_contact_author_name     'Li, Ming'
_publ_contact_author_address
;
State Key Laboratory Base of Eco-Chemical Engineering,
College of Chemistry and Molecular Engineering,
Qing Dao University of Science and Technology,
Qingdao 266042,
People's Republic of China
;
_publ_contact_author_email     wangbin_01@yeah.net
_publ_contact_author_fax     ?
_publ_contact_author_phone     ?
_publ_section_title
;\
<i>catena</i>-Poly[[dichloridomercury(II)]-\m-1,4-bis[2-(pyridin-4-yl)ethynyl]\
benzene-\k^2^<i>N</i>:<i>N'</i>]
;
loop_
    _publ_author_name
    _publ_author_footnote
    _publ_author_address
    'Wang, Bin' .
;
State Key Laboratory Base of Eco-Chemical Engineering,
College of Chemistry and Molecular Engineering,
Qing Dao University of Science and Technology,
Qingdao 266042,
People's Republic of China
;
    'Li, Ming' .
;
State Key Laboratory Base of Eco-Chemical Engineering,
College of Chemistry and Molecular Engineering,
Qing Dao University of Science and Technology,
Qingdao 266042,
People's Republic of China
;
    'Xie, Ya-bo' .
;
Department of Chemistry and Chemical Engineering,
College of Environmental and Energy Engineering,
Beijing University of Technology,
Beijing 100124,
People's Republic of China
;
_chemical_name_systematic     ?
data_I
_database_code_depnum_ccdc_archive     'CCDC 1001220'
_chemical_name_systematic
;\
<i>catena</i>-Poly[[dichloridomercury(II)]-\
\m-1,4-bis[2-(pyridin-4-yl)ethynyl]benzene-\k^2^<i>N</i>:<i>N'</i>]
;
_chemical_name_common     ?
_chemical_formula_moiety     'C20 H12 Cl2 Hg N2'
_chemical_formula_sum     'C20 H12 Cl2 Hg N2'
_chemical_formula_structural     ?
_chemical_formula_analytical     ?
_chemical_formula_iupac     '[Hg Cl2 (C20 H12 N2)]'
_chemical_formula_weight     551.81
_chemical_melting_point     ?
_symmetry_cell_setting     monoclinic
_symmetry_space_group_name_H-M     'P 2/c'
loop_
    _symmetry_equiv_pos_as_xyz
    'x, y, z'
    '-x, y, -z+1/2'
    '-x, -y, -z'
    'x, -y, z-1/2'
_cell_length_a     12.285(3)
_cell_length_b     4.8482(10)
_cell_length_c     15.271(3)
_cell_angle_alpha     90.00
_cell_angle_beta     98.00(3)
_cell_angle_gamma     90.00
_cell_volume     900.7(3)
_cell_formula_units_Z     2
_cell_measurement_reflns_used     ?
_cell_measurement_theta_min     ?
_cell_measurement_theta_max     ?
_cell_measurement_temperature     173(2)
_exptl_crystal_description     block
_exptl_crystal_colour     colourless
_exptl_crystal_size_max     0.18
_exptl_crystal_size_mid     0.16
_exptl_crystal_size_min     0.16
_exptl_crystal_density_diffrn     2.035
_exptl_crystal_density_meas     ?
_exptl_crystal_density_method     'not measured'
_exptl_crystal_F_000     520
_exptl_absorpt_coefficient_mu     8.845
_exptl_absorpt_correction_type     multi-scan
_exptl_absorpt_process_details     '(SADABS; Sheldrick, 1995)'
_exptl_absorpt_correction_T_min     0.222
_exptl_absorpt_correction_T_max     0.243
_exptl_special_details
;
;
_diffrn_ambient_temperature     173(2)
_diffrn_radiation_type     MoK\a
_diffrn_radiation_wavelength     0.71073
_diffrn_radiation_source     'fine-focus sealed tube'
_diffrn_radiation_monochromator     graphite
_diffrn_measurement_device_type     'Bruker SMART 1000 CCD area-detector'
_diffrn_measurement_method     'Omega and phi scan'
_diffrn_detector_area_resol_mean     ?
_diffrn_reflns_number     4238
_diffrn_reflns_av_R_equivalents     0.0325
_diffrn_reflns_av_sigmaI/netI     0.0522
_diffrn_reflns_theta_min     2.69
_diffrn_reflns_theta_max     24.99
_diffrn_reflns_theta_full     24.99
_diffrn_measured_fraction_theta_max     0.994
_diffrn_measured_fraction_theta_full     0.994
_diffrn_reflns_limit_h_min     -11
_diffrn_reflns_limit_h_max     14
_diffrn_reflns_limit_k_min     -5
_diffrn_reflns_limit_k_max     5
_diffrn_reflns_limit_l_min     -18
_diffrn_reflns_limit_l_max     17
_diffrn_standards_number     ?
_diffrn_standards_interval_count     ?
_diffrn_standards_interval_time     ?
_diffrn_standards_decay_%     ?
loop_
    _diffrn_standard_refln_index_h
    _diffrn_standard_refln_index_k
    _diffrn_standard_refln_index_l
    ? ? ?
_refine_special_details
;
Refinement of <i>F</i>^2^ against ALL reflections. The weighted <i>R</i>-factor
<i>wR</i> and goodness of fit <i>S</i> are based on <i>F</i>^2^, conventional
<i>R</i>-factors <i>R</i> are based on <i>F</i>, with <i>F</i> set to zero for
negative <i>F</i>^2^. The threshold expression of <i>F</i>^2^ >
\s(<i>F</i>^2^) is used only for calculating <i>R</i>-factors(gt) <i>etc</i>.
and is not relevant to the choice of reflections for refinement.
<i>R</i>-factors based on <i>F</i>^2^ are statistically about twice as large
as those based on <i>F</i>, and <i>R</i>- factors based on ALL data will be
even larger.
;
_reflns_number_total     1585
_reflns_number_gt     1512
_reflns_threshold_expression     I>2\s(I)
_refine_ls_structure_factor_coef     Fsqd
_refine_ls_matrix_type     full
_refine_ls_R_factor_all     0.0291
_refine_ls_R_factor_gt     0.0280
_refine_ls_wR_factor_gt     0.0688
_refine_ls_wR_factor_ref     0.0699
_refine_ls_goodness_of_fit_ref     0.915
_refine_ls_restrained_S_all     0.915
_refine_ls_number_reflns     1585
_refine_ls_number_parameters     114
_refine_ls_number_restraints     0
_refine_ls_hydrogen_treatment     constr
_refine_ls_weighting_scheme     calc
_refine_ls_weighting_details
         'calc w=1/[\s^2^(Fo^2^)+(0.0394P)^2^+2.0930P] where P=(Fo^2^+2Fc^2^)/3'
_atom_sites_solution_hydrogens     geom
_atom_sites_solution_primary     direct
_atom_sites_solution_secondary     difmap
_refine_ls_shift/su_max     0.000
_refine_ls_shift/su_mean     0.000
_refine_diff_density_max     2.146
_refine_diff_density_min     -1.726
_refine_ls_extinction_method     none
_refine_ls_extinction_coef     ?
loop_
    _atom_type_symbol
    _atom_type_description
    _atom_type_scat_dispersion_real
    _atom_type_scat_dispersion_imag
    _atom_type_scat_source
    'C' 'C' 0.0033 0.0016
; International Tables Vol C Tables 4.2.6.8 and 6.1.1.4
;
    'H' 'H' 0.0000 0.0000
; International Tables Vol C Tables 4.2.6.8 and 6.1.1.4
;
    'N' 'N' 0.0061 0.0033
; International Tables Vol C Tables 4.2.6.8 and 6.1.1.4
;
    'Cl' 'Cl' 0.1484 0.1585
; International Tables Vol C Tables 4.2.6.8 and 6.1.1.4
;
    'Hg' 'Hg' -2.3894 9.2266
; International Tables Vol C Tables 4.2.6.8 and 6.1.1.4
;
_computing_data_collection     'SMART (Bruker, 1998)'
_computing_cell_refinement     'SAINT (Bruker, 1998)'
_computing_data_reduction     'SAINT (Bruker, 1998)'
_computing_structure_solution     'SHELXS97 (Sheldrick, 2008)'
_computing_structure_refinement     'SHELXL97 (Sheldrick, 2008)'
_computing_molecular_graphics     'SHELXTL (Sheldrick, 2008)'
_computing_publication_material     'SHELXTL (Sheldrick, 2008)'
loop_
    _atom_site_type_symbol
    _atom_site_label
    _atom_site_fract_x
    _atom_site_fract_y
    _atom_site_fract_z
    _atom_site_U_iso_or_equiv
    _atom_site_adp_type
    _atom_site_calc_flag
    _atom_site_refinement_flags
    _atom_site_occupancy
    _atom_site_symmetry_multiplicity
    _atom_site_disorder_assembly
    _atom_site_disorder_group
    Hg Hg1 0.5000 -0.01536(4) 0.2500 0.01426(13) Uani d S 1 2 . .
    Cl Cl1 0.61049(9) -0.1178(2) 0.38614(6) 0.0215(3) Uani d . 1 1 . .
    C C6 0.1775(4) 0.9118(11) 0.3998(3) 0.0188(9) Uani d . 1 1 . .
    C C5 0.3948(4) 0.3872(9) 0.3923(3) 0.0178(9) Uani d . 1 1 . .
    H H5 0.4536 0.3071 0.4310 0.021 Uiso calc R 1 1 . .
    C C3 0.2446(3) 0.7051(9) 0.3688(3) 0.0161(9) Uani d . 1 1 . .
    C C2 0.2249(4) 0.6136(9) 0.2821(3) 0.0193(9) Uani d . 1 1 . .
    H H2 0.1656 0.6871 0.2425 0.023 Uiso calc R 1 1 . .
    C C7 0.1230(4) 1.0887(10) 0.4276(3) 0.0179(9) Uani d . 1 1 . .
    C C8 0.0599(3) 1.2960(8) 0.4641(3) 0.0156(8) Uani d . 1 1 . .
    C C4 0.3310(4) 0.5860(11) 0.4251(3) 0.0196(9) Uani d . 1 1 . .
    H H4 0.3457 0.6411 0.4853 0.024 Uiso calc R 1 1 . .
    C C1 0.2929(4) 0.4134(11) 0.2537(3) 0.0197(9) Uani d . 1 1 . .
    H H1 0.2795 0.3527 0.1940 0.024 Uiso calc R 1 1 . .
    C C10 0.1000(4) 1.4112(11) 0.5461(3) 0.0205(9) Uani d . 1 1 . .
    H H10 0.1682 1.3511 0.5772 0.025 Uiso calc R 1 1 . .
    C C9 -0.0398(4) 1.3864(10) 0.4180(3) 0.0197(9) Uani d . 1 1 . .
    H H9 -0.0665 1.3092 0.3619 0.024 Uiso calc R 1 1 . .
    N N1 0.3772(3) 0.3030(7) 0.3080(2) 0.0141(7) Uani d . 1 1 . .
loop_
    _atom_site_aniso_label
    _atom_site_aniso_U_11
    _atom_site_aniso_U_22
    _atom_site_aniso_U_33
    _atom_site_aniso_U_12
    _atom_site_aniso_U_13
    _atom_site_aniso_U_23
    Hg1 0.01265(19) 0.01679(18) 0.01374(17) 0.000 0.00326(11) 0.000
    Cl1 0.0189(6) 0.0284(7) 0.0167(5) 0.0057(4) 0.0013(4) 0.0040(4)
    C6 0.018(3) 0.019(2) 0.020(2) -0.001(2) 0.0039(19) 0.0006(19)
    C5 0.014(2) 0.020(2) 0.018(2) 0.0032(18) 0.0009(17) -0.0011(17)
    C3 0.016(2) 0.015(2) 0.018(2) -0.0011(17) 0.0063(16) -0.0011(16)
    C2 0.018(2) 0.020(3) 0.019(2) 0.0059(19) 0.0012(18) 0.0001(18)
    C7 0.018(3) 0.020(2) 0.016(2) -0.002(2) 0.0014(18) 0.0005(19)
    C8 0.017(2) 0.015(2) 0.0162(19) -0.0015(17) 0.0068(16) 0.0019(16)
    C4 0.018(3) 0.023(2) 0.018(2) 0.001(2) 0.0053(18) -0.005(2)
    C1 0.020(3) 0.024(2) 0.017(2) 0.002(2) 0.0060(19) -0.0011(19)
    C10 0.019(3) 0.022(2) 0.020(2) 0.004(2) 0.0039(19) 0.002(2)
    C9 0.020(2) 0.021(2) 0.018(2) 0.0003(19) 0.0041(18) -0.0036(18)
    N1 0.0115(18) 0.0172(18) 0.0145(16) -0.0012(14) 0.0053(13) -0.0004(14)
_geom_special_details
;
All e.s.d.'s (except the e.s.d. in the dihedral angle between two l.s. planes)
are estimated using the full covariance matrix. The cell e.s.d.'s are taken
into account individually in the estimation of e.s.d.'s in distances, angles
and torsion angles; correlations between e.s.d.'s in cell parameters are only
used when they are defined by crystal symmetry. An approximate (isotropic)
treatment of cell e.s.d.'s is used for estimating e.s.d.'s involving l.s.
planes.
;
loop_
    _geom_bond_atom_site_label_1
    _geom_bond_atom_site_label_2
    _geom_bond_site_symmetry_2
    _geom_bond_distance
    _geom_bond_publ_flag
    Hg1 Cl1 2_655 2.3719(12) y
    Hg1 Cl1 . 2.3719(12) y
    Hg1 N1 2_655 2.412(3) y
    Hg1 N1 . 2.412(3) y
    C6 C7 . 1.202(8) ?
    C6 C3 . 1.420(6) ?
    C5 N1 . 1.339(5) ?
    C5 C4 . 1.380(7) ?
    C5 H5 . 0.9500 ?
    C3 C2 . 1.385(6) ?
    C3 C4 . 1.395(6) ?
    C2 C1 . 1.389(7) ?
    C2 H2 . 0.9500 ?
    C7 C8 . 1.428(6) ?
    C8 C9 . 1.396(6) ?
    C8 C10 . 1.397(6) ?
    C4 H4 . 0.9500 ?
    C1 N1 . 1.344(6) ?
    C1 H1 . 0.9500 ?
    C10 C9 3_586 1.386(7) ?
    C10 H10 . 0.9500 ?
    C9 C10 3_586 1.386(7) ?
    C9 H9 . 0.9500 ?
loop_
    _geom_angle_atom_site_label_1
    _geom_angle_atom_site_label_2
    _geom_angle_atom_site_label_3
    _geom_angle_site_symmetry_1
    _geom_angle_site_symmetry_3
    _geom_angle
    _geom_angle_publ_flag
    Cl1 Hg1 Cl1 2_655 . 155.82(6) ?
    Cl1 Hg1 N1 2_655 2_655 97.08(8) ?
    Cl1 Hg1 N1 . 2_655 98.33(8) ?
    Cl1 Hg1 N1 2_655 . 98.33(8) ?
    Cl1 Hg1 N1 . . 97.08(8) ?
    N1 Hg1 N1 2_655 . 100.42(16) ?
    C7 C6 C3 . . 178.3(5) ?
    N1 C5 C4 . . 122.5(4) ?
    N1 C5 H5 . . 118.7 ?
    C4 C5 H5 . . 118.7 ?
    C2 C3 C4 . . 118.3(4) ?
    C2 C3 C6 . . 120.8(4) ?
    C4 C3 C6 . . 120.9(4) ?
    C3 C2 C1 . . 119.3(4) ?
    C3 C2 H2 . . 120.3 ?
    C1 C2 H2 . . 120.3 ?
    C6 C7 C8 . . 177.8(5) ?
    C9 C8 C10 . . 120.1(4) ?
    C9 C8 C7 . . 120.7(4) ?
    C10 C8 C7 . . 119.2(4) ?
    C5 C4 C3 . . 119.1(4) ?
    C5 C4 H4 . . 120.4 ?
    C3 C4 H4 . . 120.4 ?
    N1 C1 C2 . . 122.1(4) ?
    N1 C1 H1 . . 119.0 ?
    C2 C1 H1 . . 119.0 ?
    C9 C10 C8 3_586 . 119.8(4) ?
    C9 C10 H10 3_586 . 120.1 ?
    C8 C10 H10 . . 120.1 ?
    C10 C9 C8 3_586 . 120.1(4) ?
    C10 C9 H9 3_586 . 120.0 ?
    C8 C9 H9 . . 120.0 ?
    C5 N1 C1 . . 118.6(4) ?
    C5 N1 Hg1 . . 121.5(3) ?
    C1 N1 Hg1 . . 119.7(3) ?
loop_
    _geom_torsion_atom_site_label_1
    _geom_torsion_atom_site_label_2
    _geom_torsion_atom_site_label_3
    _geom_torsion_atom_site_label_4
    _geom_torsion_site_symmetry_1
    _geom_torsion_site_symmetry_2
    _geom_torsion_site_symmetry_3
    _geom_torsion_site_symmetry_4
    _geom_torsion
    _geom_torsion_publ_flag
    C4 C3 C2 C1 . . . . -1.6(7) ?
    C6 C3 C2 C1 . . . . 179.3(5) ?
    N1 C5 C4 C3 . . . . -0.1(8) ?
    C2 C3 C4 C5 . . . . 1.4(7) ?
    C6 C3 C4 C5 . . . . -179.5(5) ?
    C3 C2 C1 N1 . . . . 0.6(8) ?
    C9 C8 C10 C9 . . . 3_586 0.7(8) ?
    C7 C8 C10 C9 . . . 3_586 179.7(5) ?
    C10 C8 C9 C10 . . . 3_586 -0.7(8) ?
    C7 C8 C9 C10 . . . 3_586 -179.7(5) ?
    C4 C5 N1 C1 . . . . -1.0(7) ?
    C4 C5 N1 Hg1 . . . . 174.6(4) ?
    C2 C1 N1 C5 . . . . 0.8(7) ?
    C2 C1 N1 Hg1 . . . . -174.9(4) ?
    Cl1 Hg1 N1 C5 2_655 . . . 168.6(3) ?
    Cl1 Hg1 N1 C5 . . . . 7.3(3) ?
    N1 Hg1 N1 C5 2_655 . . . -92.5(3) ?
    Cl1 Hg1 N1 C1 2_655 . . . -15.8(3) ?
    Cl1 Hg1 N1 C1 . . . . -177.1(3) ?
    N1 Hg1 N1 C1 2_655 . . . 83.0(3) ?
