# Supplementary material for: catena-Poly[[di­chlorido­mercury(II)]-μ-1,4-bis­[2-(pyridin-4-yl)ethyn­yl]benzene-κ2 N:N′]
Source: Acta Crystallogr Sect E Struct Rep Online. 2014 May 10;70(Pt 6):m208. doi: 10.1107/S1600536814010228 (PMC4051079; doi:10.1107/S1600536814010228)
Supplement: Supplementary file 2 [file e-70-0m208-Isup2.hkl]

# 
# h,k,l, Fc-squared, Fo-squared, sigma(Fo-squared) and status flag 
# 
data_I
_shelx_title ' 1 in P1                     New: P2/c' 
_shelx_refln_list_code          4 
_shelx_F_calc_maximum      274.25 
_exptl_crystal_F_000       520.00 
_reflns_d_resolution_high  0.8410 
 
loop_ 
 _symmetry_equiv_pos_as_xyz 
 'x, y, z' 
 '-x, y, -z+1/2' 
 '-x, -y, -z' 
 'x, -y, z-1/2' 
 
_cell_length_a    12.2850 
_cell_length_b     4.8482 
_cell_length_c    15.2710 
_cell_angle_alpha  90.000 
_cell_angle_beta   98.000 
_cell_angle_gamma  90.000 
 
_shelx_F_squared_multiplier     1.000 
 
loop_ 
 _refln_index_h 
 _refln_index_k 
 _refln_index_l 
 _refln_F_squared_calc 
 _refln_F_squared_meas 
 _refln_F_squared_sigma 
 _refln_observed_status 
   3   0   0     7820.49     7049.13    470.21 o 
   4   0   0     3448.45     3136.58    174.64 o 
   5   0   0     6529.98     6525.97    358.76 o 
   6   0   0     6325.22     6483.78    359.25 o 
   7   0   0    17577.17    19675.51   1078.20 o 
   8   0   0    17074.11    19584.14   1073.77 o 
   9   0   0    17268.15    20252.48   1148.80 o 
  10   0   0    11462.90    13763.55    942.95 o 
  11   0   0     8712.55     9318.40    688.69 o 
  12   0   0     3036.15     3489.77    267.73 o 
  13   0   0     2104.04     2526.61    199.54 o 
  14   0   0      975.00     1039.77     94.30 o 
   0   1   0     9772.88    11046.86    801.51 o 
   1   1   0    26722.66    26942.77   1380.87 o 
   2   1   0    24199.28    24561.11    798.30 o 
   3   1   0    29175.89    30003.06    975.72 o 
   4   1   0     7831.88     7691.19    251.37 o 
   5   1   0     7624.38     7666.26    249.01 o 
   6   1   0    13577.43    13840.44    450.30 o 
   7   1   0     9007.59     8361.98    323.00 o 
   8   1   0    13377.75    13273.91    578.84 o 
   9   1   0    12027.60    12042.45    704.58 o 
  10   1   0     8732.82     9029.14    644.43 o 
  11   1   0     4987.78     5214.10    265.14 o 
  12   1   0     4426.19     4895.25    221.22 o 
  13   1   0     3554.23     4018.53    217.27 o 
  14   1   0     2626.10     2998.93    237.42 o 
   0   2   0    14251.45    14625.03   1061.66 o 
   1   2   0    14070.52    14466.80    742.97 o 
   2   2   0    12556.14    12565.76    548.42 o 
   3   2   0    14937.82    15376.15    670.00 o 
   4   2   0    10030.25     9935.96    351.00 o 
   5   2   0    13412.67    13652.29    444.05 o 
   6   2   0    12983.63    13022.23    425.35 o 
   7   2   0     6693.09     6602.22    258.50 o 
   8   2   0     6823.66     6768.48    264.72 o 
   9   2   0     5306.40     5129.17    228.66 o 
  10   2   0     7839.32     7772.74    700.48 o 
  11   2   0     4774.60     4996.43    579.66 o 
  12   2   0     3929.50     4127.41    684.48 o 
  13   2   0     4289.63     4595.25    812.45 o 
   0   3   0    14479.36    15029.15   1092.82 o 
   1   3   0     6721.58     6684.50    345.59 o 
   2   3   0     8198.97     8548.15    440.84 o 
   3   3   0     8022.01     8359.50    365.25 o 
   4   3   0    11145.19    11705.74    454.95 o 
   5   3   0     8443.68     8848.36    311.78 o 
   6   3   0     6264.27     6438.44    283.86 o 
   7   3   0     8075.47     8237.73    455.95 o 
   8   3   0     5096.90     5033.36    282.61 o 
   9   3   0     4394.89     4151.02    236.45 o 
  10   3   0     2380.62     2231.55    133.81 o 
  11   3   0     3732.98     3490.37    202.25 o 
  12   3   0     3029.34     2984.09    212.59 o 
   0   4   0      768.04      695.43     57.25 o 
   1   4   0     4040.77     3923.36    290.46 o 
   2   4   0     5555.34     5818.43    319.46 o 
   3   4   0     6973.18     6975.57    385.50 o 
   4   4   0     8941.64     9311.52    510.51 o 
   5   4   0     7795.10     7788.97    430.32 o 
   6   4   0     5541.33     5752.80    320.88 o 
   7   4   0     3759.38     3852.98    219.11 o 
   8   4   0     2328.48     2435.97    143.45 o 
   9   4   0     1828.41     1849.44    112.99 o 
  10   4   0     1194.86     1200.96     80.20 o 
   1   5   0     2505.38     2499.67    218.90 o 
   2   5   0     2880.69     3065.56    174.41 o 
   3   5   0     2741.27     2933.02    166.86 o 
   4   5   0     4794.99     5139.94    436.12 o 
   5   5   0     4548.99     4988.62    280.74 o 
   6   5   0     3135.25     3415.02    196.47 o 
   7   5   0     1871.10     2049.17    123.46 o 
 -14   1   1       13.99       18.52     21.05 o 
 -13   1   1       17.54        0.00     16.00 o 
 -12   1   1     1076.79     1070.55     78.69 o 
 -11   1   1     1089.21     1093.92     56.36 o 
 -10   1   1      653.52      640.93     53.71 o 
  -9   1   1       27.44       49.42      9.53 o 
  -8   1   1       20.83       31.73     11.23 o 
  -7   1   1      275.84      249.51     16.98 o 
  -6   1   1       92.19      108.35      8.95 o 
  -5   1   1      333.51      311.77     14.54 o 
  -4   1   1      689.57      712.75     25.06 o 
  -3   1   1    11511.63    11973.67    389.88 o 
  -2   1   1       23.63       40.46      4.13 o 
  -1   1   1     1033.40     1085.60     48.33 o 
   0   1   1      592.88      608.98     32.44 o 
   1   1   1        3.64       10.55      5.47 o 
   2   1   1     1118.32     1127.14     45.59 o 
   3   1   1     1035.70     1055.63     35.56 o 
   4   1   1      245.53      281.61     11.41 o 
   5   1   1       13.86       23.94      3.89 o 
   6   1   1      242.78      246.29     11.61 o 
   7   1   1     2249.16     2205.68     74.94 o 
   8   1   1      706.40      656.35     31.19 o 
   9   1   1       86.99      113.27     13.67 o 
  10   1   1       34.67       62.81     12.62 o 
  11   1   1       36.09       26.93     10.81 o 
  12   1   1       25.19       16.99     15.15 o 
  13   1   1       15.03       11.75     16.42 o 
  14   1   1       10.05       31.99     22.73 o 
 -13   2   1       10.16        1.68     14.88 o 
 -12   2   1      127.68      179.36     45.88 o 
 -11   2   1      399.88      423.66     37.38 o 
 -10   2   1      511.71      513.32     41.03 o 
  -9   2   1     5292.46     5198.96    242.48 o 
  -8   2   1      196.49      196.78     14.83 o 
  -7   2   1        7.77       17.85      5.93 o 
  -6   2   1        7.55        8.20      3.77 o 
  -5   2   1      142.04      155.66      7.71 o 
  -4   2   1      333.29      357.64     13.87 o 
  -3   2   1       19.21       40.27      4.88 o 
  -2   2   1     5585.01     5964.32    261.26 o 
  -1   2   1     6122.43     6466.17    333.09 o 
   0   2   1     4243.23     4286.13    221.46 o 
   1   2   1     1312.84     1313.84     69.65 o 
   2   2   1       69.48       77.38      7.42 o 
   3   2   1      436.95      424.60     17.21 o 
   4   2   1       20.42       31.92      5.71 o 
   5   2   1       12.37       25.68      4.25 o 
   6   2   1      714.44      710.74     26.38 o 
   7   2   1      640.22      636.30     24.45 o 
   8   2   1      996.14      919.07     46.54 o 
   9   2   1     1862.71     1831.29     87.24 o 
  10   2   1     1846.96     1857.13    126.17 o 
  11   2   1       13.95       15.32     22.73 o 
  12   2   1      212.26      230.56     32.41 o 
  13   2   1        4.90        0.00     22.73 o 
 -12   3   1      546.76      559.85     74.09 o 
 -11   3   1     1233.00     1299.82    101.87 o 
 -10   3   1      799.69      783.30     56.41 o 
  -9   3   1      710.91      668.87     48.90 o 
  -8   3   1      576.87      587.49     52.20 o 
  -7   3   1       20.84       39.96     18.52 o 
  -6   3   1      785.29      773.51     49.99 o 
  -5   3   1       38.61       37.47      9.91 o 
  -4   3   1      369.83      386.38     20.95 o 
  -3   3   1     2303.57     2483.92    111.14 o 
  -2   3   1     1640.79     1686.03     76.13 o 
  -1   3   1     2578.51     2627.68    137.82 o 
   0   3   1     2080.82     2105.75    111.03 o 
   1   3   1      935.34      933.29     51.20 o 
   2   3   1      320.15      328.75     25.26 o 
   3   3   1       57.41       60.64      7.00 o 
   4   3   1       42.81       61.43      6.10 o 
   5   3   1      119.83      108.59      8.02 o 
   6   3   1      429.96      422.44     24.63 o 
   7   3   1     6800.58     6909.96    305.35 o 
   8   3   1     1013.69     1044.03     86.72 o 
   9   3   1      536.07      602.58     45.54 o 
  10   3   1      427.12      431.80     37.77 o 
  11   3   1       42.41       47.99     19.36 o 
  12   3   1      107.64      130.21     23.01 o 
 -10   4   1      428.60      420.00     39.17 o 
  -9   4   1     1118.31     1128.73     74.66 o 
  -8   4   1      434.79      418.53     69.88 o 
  -7   4   1      535.88      580.96     42.67 o 
  -6   4   1      431.91      473.55     47.99 o 
  -5   4   1      572.97      610.63     41.95 o 
  -4   4   1      823.42      769.58     49.49 o 
  -3   4   1     1846.41     1818.62    105.49 o 
  -2   4   1      822.92      825.80     51.66 o 
  -1   4   1     1068.22     1059.43     50.27 o 
   0   4   1      981.15      964.47     54.17 o 
   1   4   1      767.93      773.80     44.65 o 
   2   4   1      263.46      260.32     19.02 o 
   3   4   1      400.09      389.08     22.17 o 
   4   4   1     2400.40     2633.52    136.33 o 
   5   4   1      964.31     1016.30     63.65 o 
   6   4   1      990.04     1054.42    119.13 o 
   7   4   1      208.55      233.65     24.98 o 
   8   4   1      463.03      479.88     39.24 o 
   9   4   1      535.23      547.44     44.60 o 
  10   4   1      505.78      552.36     46.71 o 
  -7   5   1      938.28      971.53     65.57 o 
  -6   5   1     1340.36     1489.38    174.28 o 
  -5   5   1     1159.54     1211.53    116.19 o 
  -4   5   1      598.08      665.60     47.23 o 
  -3   5   1      744.76      870.32     56.46 o 
  -2   5   1      367.93      370.29     44.62 o 
  -1   5   1      419.75      419.92     31.95 o 
   0   5   1      609.97      747.63     75.77 o 
   2   5   1     1701.52     1673.74    151.55 o 
   3   5   1     1055.31     1110.50     82.51 o 
   4   5   1     1283.00     1381.38     84.15 o 
   5   5   1      672.50      674.92     47.23 o 
   6   5   1      604.16      668.28     48.55 o 
   7   5   1      511.85      515.35     42.07 o 
 -14   0   2     4877.25     5714.13    430.22 o 
 -13   0   2     3347.62     3736.45    286.25 o 
 -12   0   2     5382.14     6470.67    363.81 o 
 -11   0   2    10227.98    12326.76    681.34 o 
  -9   0   2     8225.29     9183.87    509.09 o 
  -8   0   2     7788.52     8608.32    534.62 o 
  -7   0   2     7530.40     7873.39    435.37 o 
  -6   0   2     9971.78     9954.16    548.17 o 
  -5   0   2    13798.71    12602.00    686.13 o 
  -4   0   2    25812.13    20058.80   1651.01 o 
  -2   0   2    12733.37    12674.33    722.37 o 
  -1   0   2    23669.69    25055.06   1006.27 o 
   0   0   2    13912.06    15565.02    847.94 o 
   1   0   2    60259.93    61369.68   2822.91 o 
   2   0   2     4098.26     4220.39    169.87 o 
   3   0   2     7472.89     8295.01    335.10 o 
   4   0   2    29794.96    32271.91   1294.06 o 
   5   0   2    10254.14    10069.92    551.85 o 
   6   0   2    17610.88    17825.62    973.06 o 
   7   0   2    13677.77    13897.36    763.77 o 
   8   0   2    16503.42    18622.06   1320.55 o 
   9   0   2     9485.35    10770.15   1048.61 o 
  10   0   2     5662.92     5722.55    428.54 o 
  11   0   2     2426.57     2661.32    208.80 o 
  12   0   2     3147.25     3338.22    258.47 o 
  13   0   2     2712.71     2881.90    226.48 o 
  14   0   2     5862.80     6275.69    472.32 o 
 -14   1   2     2419.96     2833.91    223.95 o 
 -13   1   2     6286.37     7284.63    407.30 o 
 -12   1   2    11571.32    12553.60    691.99 o 
 -11   1   2     8017.22     8231.10    319.33 o 
 -10   1   2     7692.86     7379.33    410.07 o 
  -9   1   2     7254.84     7412.15    325.05 o 
  -8   1   2     6744.33     6661.20    293.40 o 
  -7   1   2     6570.00     6119.48    237.67 o 
  -6   1   2     6552.50     6377.32    248.94 o 
  -5   1   2    14583.23    15229.66    588.53 o 
  -4   1   2    16902.61    17571.60    678.41 o 
  -3   1   2    20146.00    20791.88    798.56 o 
  -2   1   2    75211.74    78980.81   3579.26 o 
  -1   1   2    24078.17    25929.23    995.78 o 
   0   1   2    15649.71    16102.65    701.47 o 
   1   1   2     9478.55     9288.39    362.05 o 
   2   1   2     5439.87     5056.25    203.48 o 
   3   1   2    10130.85     9610.23    339.27 o 
   4   1   2    11371.01    11029.55    359.85 o 
   5   1   2    17906.26    17987.20    586.41 o 
   6   1   2    20484.54    21333.61    693.45 o 
   7   1   2    20171.34    20974.94    679.80 o 
   8   1   2     9002.16     8723.97    325.79 o 
   9   1   2     6811.96     6703.08    451.19 o 
  10   1   2     4186.79     4338.66    372.34 o 
  11   1   2     3777.78     3845.48    391.07 o 
  12   1   2     2910.16     3095.38    254.26 o 
  13   1   2     4027.65     4390.73    286.25 o 
 -13   2   2     3316.14     3371.66    441.17 o 
 -12   2   2     4719.36     4685.11    586.40 o 
 -11   2   2     5709.31     5128.48    688.69 o 
 -10   2   2     6443.29     5626.23    298.38 o 
  -9   2   2     9216.66     8663.08    396.67 o 
  -8   2   2     5843.00     5726.21    265.85 o 
  -7   2   2     6260.39     5860.39    229.19 o 
  -6   2   2     7083.48     7011.19    272.92 o 
  -5   2   2    15459.27    16002.53    518.70 o 
  -4   2   2    15453.84    15827.67    511.46 o 
  -3   2   2    13440.42    13512.27    520.30 o 
  -2   2   2    16876.81    18279.45    795.07 o 
  -1   2   2    14407.27    14552.36    633.71 o 
   0   2   2    12326.22    12510.05    545.06 o 
   1   2   2    10681.93    10820.53    556.63 o 
   2   2   2    12073.89    12168.10    625.69 o 
   3   2   2    11559.58    12019.16    469.32 o 
   4   2   2    16839.96    17484.95    617.86 o 
   5   2   2     9251.47     9120.59    322.87 o 
   6   2   2    10917.59    10663.16    376.44 o 
   7   2   2    10603.34    10461.62    370.29 o 
   8   2   2     5037.83     5048.35    225.52 o 
   9   2   2     5450.35     5441.51    243.73 o 
  10   2   2     4162.09     4105.24    301.64 o 
  11   2   2     5055.45     5410.42    514.81 o 
  12   2   2     3477.04     4011.76    312.35 o 
  13   2   2     3461.02     3947.77    308.99 o 
 -12   3   2     1544.89     1453.36     94.80 o 
 -11   3   2     2547.32     2357.17    190.70 o 
 -10   3   2     3760.83     3523.92    203.16 o 
  -9   3   2     4366.73     4171.15    237.45 o 
  -8   3   2     8721.42     8867.12    408.41 o 
  -7   3   2    11056.06    11189.52    512.83 o 
  -6   3   2    10347.26    10437.51    574.41 o 
  -5   3   2     6543.22     6505.43    359.84 o 
  -4   3   2     5703.48     5354.48    295.00 o 
  -3   3   2     6300.89     6501.73    285.21 o 
  -2   3   2     2990.00     3069.02    136.25 o 
  -1   3   2     7080.49     7299.14    320.40 o 
   0   3   2    10176.26    10534.08    541.75 o 
   1   3   2    17074.48    17879.49    918.89 o 
   2   3   2    12488.67    12941.39    666.17 o 
   3   3   2    11571.88    11817.88    463.25 o 
   4   3   2     8973.18     9260.43    326.94 o 
   5   3   2     5605.34     5827.52    208.40 o 
   6   3   2     3713.44     3840.34    137.26 o 
   7   3   2     2621.40     2567.42    118.00 o 
   8   3   2     5556.75     5449.91    244.11 o 
   9   3   2     4578.68     4397.60    250.80 o 
  10   3   2     5686.19     5657.94    319.33 o 
  11   3   2     4212.60     4424.13    253.63 o 
  12   3   2     4434.75     4566.86    299.72 o 
 -10   4   2     2191.85     2217.53    134.23 o 
  -9   4   2     2966.05     3136.94    182.67 o 
  -8   4   2     5749.84     5889.34    330.10 o 
  -7   4   2     5949.87     6084.92    339.46 o 
  -6   4   2     7237.20     7450.76    413.67 o 
  -5   4   2     3794.66     3862.50    218.04 o 
  -4   4   2     3430.79     3382.80    190.83 o 
  -3   4   2     2745.41     2740.46    155.59 o 
  -2   4   2     4439.91     4426.94    246.69 o 
  -1   4   2     4483.53     4470.72    249.33 o 
   0   4   2     6523.15     6722.94    296.52 o 
   1   4   2     6642.88     6694.12    491.68 o 
   2   4   2     9341.81     8656.23    447.69 o 
   3   4   2     7551.91     7628.20    336.05 o 
   4   4   2     2950.67     3143.41    114.14 o 
   5   4   2     4946.15     5135.86    286.24 o 
   6   4   2     2436.02     2482.09    143.70 o 
   7   4   2     2094.07     2267.17    190.70 o 
   8   4   2     2595.65     2660.13    156.25 o 
   9   4   2     3626.02     3745.16    217.01 o 
  10   4   2     3830.11     3852.23    265.21 o 
  -7   5   2     3078.99     3291.37    190.23 o 
  -6   5   2     3076.40     3250.10    187.00 o 
  -5   5   2     3868.80     4277.78    293.83 o 
  -4   5   2     3000.66     3131.58    178.48 o 
  -3   5   2     2635.85     2671.51    154.28 o 
  -2   5   2      626.62      613.94     42.86 o 
  -1   5   2     2721.70     2700.34    157.02 o 
   0   5   2     3687.19     3868.79    217.57 o 
   1   5   2     2638.33     2961.04    255.94 o 
   2   5   2     5790.93     6268.43    371.78 o 
   3   5   2     4321.44     4652.46    395.70 o 
   4   5   2     4114.11     4350.19    244.06 o 
   5   5   2     1868.41     1954.09    115.67 o 
   6   5   2     1473.28     1588.42     97.09 o 
 -14   1   3      162.14      244.98     58.51 o 
 -13   1   3      319.50      395.58     36.39 o 
 -12   1   3       45.18       44.10     13.57 o 
 -11   1   3     1485.31     1492.53     77.36 o 
 -10   1   3       21.39       27.99      8.97 o 
  -9   1   3        9.29        0.00      6.64 o 
  -8   1   3      378.17      356.36     25.64 o 
  -7   1   3        9.72       19.67      5.74 o 
  -6   1   3       54.79       58.13      6.81 o 
  -5   1   3      145.74      179.21      9.09 o 
  -4   1   3     2764.13     2899.41    135.10 o 
  -3   1   3     3850.96     3823.51    175.77 o 
  -2   1   3    12088.20    13354.87    729.40 o 
  -1   1   3     1283.41     1376.97     54.41 o 
   0   1   3      306.36      366.77     23.94 o 
   1   1   3      920.37      980.96     41.04 o 
   2   1   3      306.59      350.56     14.02 o 
   3   1   3        2.75       13.45      3.62 o 
   4   1   3      503.60      466.53     19.46 o 
   5   1   3     2934.45     3055.77    110.75 o 
   6   1   3      691.93      698.66     25.71 o 
   7   1   3      570.84      586.75     25.73 o 
   8   1   3      100.57      105.18     10.13 o 
   9   1   3       25.87       39.78     11.56 o 
  10   1   3      328.45      312.47     27.90 o 
  11   1   3        2.37       17.88     27.78 o 
  12   1   3        6.78       13.49     12.71 o 
  13   1   3      233.50      241.33     31.57 o 
 -13   2   3      960.31     1117.29    150.70 o 
 -12   2   3      916.99      929.45     64.49 o 
 -11   2   3       66.74       41.01     28.20 o 
 -10   2   3       53.97       37.50     11.53 o 
  -9   2   3      543.30      489.56     31.33 o 
  -8   2   3      133.89      168.79     21.73 o 
  -7   2   3      213.50      238.37     18.15 o 
  -6   2   3      677.23      668.39     36.10 o 
  -5   2   3    10646.82    11364.62    438.55 o 
  -4   2   3     1032.19      927.25     38.11 o 
  -3   2   3     1175.70     1065.65     43.37 o 
  -2   2   3       23.52       47.18     10.52 o 
  -1   2   3      504.43      552.09     26.30 o 
   0   2   3      102.97      112.71      7.76 o 
   1   2   3      114.89      124.70      8.23 o 
   2   2   3        9.40       13.70      3.57 o 
   3   2   3      377.00      378.24     22.48 o 
   4   2   3     1022.85      976.89     37.31 o 
   5   2   3     4630.55     4627.85    164.95 o 
   6   2   3     1966.17     1887.69     70.39 o 
   7   2   3      409.60      370.45     22.97 o 
   8   2   3      105.06      119.43     10.88 o 
   9   2   3      356.84      316.59     22.27 o 
  10   2   3       17.09       19.33     12.49 o 
  11   2   3        7.27       25.15     14.14 o 
  12   2   3       88.96       81.95     19.01 o 
  13   2   3      492.66      559.88     66.51 o 
 -12   3   3      540.52      521.33     45.31 o 
 -11   3   3      905.72      840.23     60.90 o 
 -10   3   3      108.44       63.54     34.94 o 
  -9   3   3       55.47       53.59     11.70 o 
  -8   3   3      489.47      481.08     30.35 o 
  -7   3   3      276.71      291.51     21.28 o 
  -6   3   3       64.82       87.30     14.36 o 
  -5   3   3      794.79      800.61     50.69 o 
  -4   3   3     1931.30     1802.29    104.05 o 
  -3   3   3     2307.25     2295.33    130.06 o 
  -2   3   3     2702.98     2798.81    124.46 o 
  -1   3   3      271.14      266.21     14.88 o 
   0   3   3       53.08       47.68      7.67 o 
   1   3   3       76.06       90.13     12.51 o 
   2   3   3      272.86      250.39     17.86 o 
   3   3   3     1065.76     1097.31     46.33 o 
   4   3   3     2089.16     2093.38     85.36 o 
   5   3   3      376.71      376.81     20.54 o 
   6   3   3      732.87      710.63     29.91 o 
   7   3   3      713.47      726.59     43.46 o 
   8   3   3     1627.65     1771.10    102.33 o 
   9   3   3       22.86        9.95      9.46 o 
  10   3   3       12.19       11.72     13.53 o 
  11   3   3      822.48      929.37     93.87 o 
 -10   4   3      765.76      731.04     55.37 o 
  -9   4   3      207.55      204.34     26.25 o 
  -8   4   3      364.04      431.15     36.55 o 
  -7   4   3      185.45      205.97     47.57 o 
  -6   4   3      616.88      580.21     63.99 o 
  -5   4   3     1664.85     1629.67     96.62 o 
  -4   4   3      808.22      812.60     52.62 o 
  -3   4   3     1038.75      980.71     61.37 o 
  -2   4   3     1711.09     1647.13     96.25 o 
  -1   4   3      434.68      381.06     28.11 o 
   0   4   3     1004.16     1003.58     60.30 o 
   1   4   3      548.37      572.45     36.90 o 
   2   4   3      578.63      570.27     29.94 o 
   3   4   3      365.39      385.46     20.05 o 
   4   4   3      534.75      551.04     24.12 o 
   5   4   3     3554.83     3959.45    176.69 o 
   6   4   3      859.61      893.67     58.71 o 
   7   4   3      584.89      617.90     45.79 o 
   8   4   3      187.28      217.52     25.89 o 
   9   4   3      130.81      156.10     24.39 o 
  -7   5   3      848.73      913.50     63.25 o 
  -6   5   3      656.52      823.67     87.98 o 
  -5   5   3      572.87      617.16     46.02 o 
  -4   5   3      352.05      395.21     33.16 o 
  -3   5   3      467.79      526.39     38.81 o 
  -2   5   3      863.93      867.33     56.18 o 
  -1   5   3      883.38      940.58     59.10 o 
   0   5   3      741.11      786.62     63.99 o 
   1   5   3     1443.58     1461.87     87.38 o 
   3   5   3     1226.89     1367.49    118.29 o 
   4   5   3      486.28      530.41     59.78 o 
   5   5   3      394.30      467.39     36.68 o 
   6   5   3      307.50      399.39     34.28 o 
 -14   0   4    13392.24    17804.13   1480.94 o 
 -13   0   4     6532.71     8036.15    679.43 o 
 -12   0   4     4972.95     5614.85    471.90 o 
 -11   0   4     2932.76     3468.94    371.71 o 
 -10   0   4     4428.14     5755.38    490.00 o 
  -9   0   4     3001.57     3168.22    377.18 o 
  -8   0   4     5279.91     5278.08    482.84 o 
  -7   0   4    17812.82    17686.17    969.99 o 
  -6   0   4    26775.51    24473.75   1327.07 o 
  -5   0   4    30510.39    27274.12   2284.14 o 
  -4   0   4    28959.79    27354.86   2106.49 o 
  -3   0   4    18783.22    19383.78   1196.37 o 
  -2   0   4    11571.00    11964.53    481.63 o 
  -1   0   4     7700.78     8182.19    330.02 o 
   0   0   4     5490.03     5782.59    233.28 o 
   1   0   4     9970.67    10558.35    424.33 o 
   2   0   4    19678.24    21559.72    989.21 o 
   3   0   4    22319.67    24163.09   1110.55 o 
   4   0   4    30238.63    32004.35   1286.11 o 
   5   0   4    34242.20    37149.92   1494.42 o 
   6   0   4     8738.55     8414.07    408.02 o 
   7   0   4     5244.16     5027.25    280.22 o 
   8   0   4     3837.87     3441.78    262.68 o 
   9   0   4     4027.99     3908.20    297.20 o 
  10   0   4     5492.60     5237.60    394.86 o 
  11   0   4     6778.54     6310.21    473.16 o 
  12   0   4     4472.13     4464.71    340.98 o 
  13   0   4     5205.45     5326.00    404.12 o 
 -14   1   4     3799.30     4461.17    256.41 o 
 -13   1   4     5512.05     5994.63    467.69 o 
 -12   1   4     5294.38     5444.09    257.62 o 
 -11   1   4     7920.66     7765.02    464.75 o 
 -10   1   4     3644.01     3328.92    351.63 o 
  -9   1   4     6170.32     6015.55    582.19 o 
  -8   1   4     8649.81     8556.60    378.58 o 
  -7   1   4     9718.90     9189.03    356.93 o 
  -6   1   4    14925.36    14489.77    559.97 o 
  -5   1   4    18431.29    17891.85    689.65 o 
  -4   1   4    22911.36    23262.11    893.33 o 
  -3   1   4    17671.44    17375.85    787.02 o 
  -2   1   4     8961.15     8679.44    394.52 o 
  -1   1   4    18727.81    18691.88   1012.40 o 
   0   1   4     6005.82     5305.69    186.34 o 
   1   1   4    10525.54     9981.08    404.30 o 
   2   1   4    37349.31    36477.28   1412.76 o 
   3   1   4    14120.21    13722.51    533.86 o 
   4   1   4    18135.91    17926.22    634.94 o 
   5   1   4    13826.88    13238.99    466.62 o 
   6   1   4    10951.85    11268.54    399.67 o 
   7   1   4     9625.83     9498.61    334.98 o 
   8   1   4     5941.90     5999.31    215.60 o 
   9   1   4     3818.23     3809.74    224.37 o 
  10   1   4     4089.65     3916.02    311.51 o 
  11   1   4     4626.07     4420.78    559.46 o 
  12   1   4     7008.39     6966.73    796.46 o 
  13   1   4     5567.95     5527.68    355.71 o 
 -13   2   4     3875.49     3641.51    210.97 o 
 -12   2   4     4568.12     4376.77    248.85 o 
 -11   2   4     5637.79     4744.92    380.45 o 
 -10   2   4     5797.80     4879.65    296.24 o 
  -9   2   4     6278.57     5504.53    254.18 o 
  -8   2   4     8387.61     7790.41    355.73 o 
  -7   2   4     6948.30     6761.34    311.15 o 
  -6   2   4     7685.93     7563.64    348.19 o 
  -5   2   4     8364.20     8085.61    369.99 o 
  -4   2   4    17246.85    17931.32    815.26 o 
  -3   2   4    11899.53    12159.53    553.80 o 
  -2   2   4    13155.03    13602.69    522.25 o 
  -1   2   4    16244.45    16900.09    737.16 o 
   0   2   4    12594.77    12834.43    560.21 o 
   1   2   4    10966.75    11042.37    391.43 o 
   2   2   4     6655.14     6486.67    230.66 o 
   3   2   4    12025.22    12119.70    429.09 o 
   4   2   4    12008.66    11908.36    461.64 o 
   5   2   4    14557.51    14903.64    527.38 o 
   6   2   4     7307.18     7058.75    266.35 o 
   7   2   4     7249.80     7172.38    253.91 o 
   8   2   4     7319.58     7389.91    264.11 o 
   9   2   4     3869.52     3881.98    176.59 o 
  10   2   4     4881.81     5072.52    506.00 o 
  11   2   4     3976.37     4143.26    297.20 o 
  12   2   4     3989.67     4213.23    591.45 o 
 -12   3   4     3050.59     2534.56    163.75 o 
 -11   3   4     3579.02     3203.12    311.51 o 
 -10   3   4     5866.55     5542.30    259.56 o 
  -9   3   4     5413.83     5159.64    240.69 o 
  -8   3   4     5276.67     4946.24    230.84 o 
  -7   3   4     6896.61     6834.57    315.89 o 
  -6   3   4     6602.96     6321.18    292.48 o 
  -5   3   4     5876.18     5770.10    320.90 o 
  -4   3   4     4921.53     4888.21    272.11 o 
  -3   3   4     7797.88     7461.73    412.11 o 
  -2   3   4     9479.60     9678.51    531.49 o 
  -1   3   4     9301.38     9336.23    512.80 o 
   0   3   4    11568.61    11768.85    514.57 o 
   1   3   4    11167.40    11401.02    498.50 o 
   2   3   4     8999.75     9362.98    332.33 o 
   3   3   4     6174.71     6349.70    226.80 o 
   4   3   4     4911.31     5039.01    199.43 o 
   5   3   4     4536.41     4605.26    164.95 o 
   6   3   4     4638.47     4636.97    207.40 o 
   7   3   4     5545.80     5459.51    197.67 o 
   8   3   4     5459.84     5351.01    239.53 o 
   9   3   4     6508.25     6622.83    296.51 o 
  10   3   4     4548.12     4534.97    206.55 o 
  11   3   4     3636.53     3952.82    311.51 o 
 -10   4   4     4180.51     4131.65    238.42 o 
  -9   4   4     6253.70     6100.00    341.50 o 
  -8   4   4     4340.82     4299.11    244.06 o 
  -7   4   4     3850.91     3715.36    211.69 o 
  -6   4   4     2537.58     2459.72    143.24 o 
  -5   4   4     3107.13     3079.71    176.33 o 
  -4   4   4     1516.45     1597.83     95.18 o 
  -3   4   4     4109.65     4184.00    235.07 o 
  -2   4   4     6717.78     6775.56    375.43 o 
  -1   4   4     7938.26     8061.83    444.71 o 
   0   4   4     8982.43     9280.45    511.00 o 
   1   4   4     7199.37     6941.95    383.22 o 
   2   4   4     7577.56     7855.35    279.34 o 
   3   4   4     2863.94     2958.75    119.15 o 
   4   4   4     1877.13     1888.59     78.41 o 
   5   4   4      920.67      981.19     39.47 o 
   6   4   4     4331.36     4625.19    207.84 o 
   7   4   4     3843.74     4034.06    229.97 o 
   8   4   4     4161.57     4165.49    351.08 o 
   9   4   4     5486.76     5714.44    391.91 o 
  -6   5   4     1428.94     1452.72     91.70 o 
  -5   5   4     1107.87     1147.31     74.20 o 
  -4   5   4     2832.88     2834.46    163.51 o 
  -3   5   4     2972.97     3043.45    175.25 o 
  -2   5   4     4540.33     4716.44    265.52 o 
  -1   5   4     3634.67     4034.07    228.24 o 
   0   5   4     5373.63     5744.26    320.30 o 
   1   5   4     3898.91     3853.48    288.78 o 
   2   5   4      283.88      294.53     21.81 o 
   3   5   4     3011.94     3313.81    206.27 o 
   4   5   4     1882.96     1781.51    160.81 o 
   5   5   4     2716.07     2769.08    242.47 o 
   6   5   4     2179.22     2430.49    167.96 o 
 -14   1   5       69.39       91.83     20.43 o 
 -13   1   5       26.81       37.36     14.09 o 
 -12   1   5        1.73        3.94     11.72 o 
 -11   1   5      328.33      355.74     51.50 o 
 -10   1   5      203.34      197.38     39.38 o 
  -9   1   5        2.02        0.00      8.86 o 
  -8   1   5      228.51      237.55     19.47 o 
  -7   1   5     1679.88     1609.13     67.05 o 
  -6   1   5      686.32      670.09     30.25 o 
  -5   1   5      412.50      389.18     19.75 o 
  -4   1   5      487.23      551.57     39.91 o 
  -3   1   5       74.14       95.80     12.86 o 
  -2   1   5      298.86      289.92     11.91 o 
  -1   1   5      192.30      213.53     11.41 o 
   0   1   5      211.79      242.93     12.67 o 
   1   1   5      357.33      323.34     19.20 o 
   2   1   5      918.71      859.81     36.52 o 
   3   1   5     1172.46     1120.58     61.52 o 
   4   1   5      586.47      543.67     25.32 o 
   5   1   5       48.42       54.47      6.88 o 
   6   1   5      402.71      419.54     19.62 o 
   7   1   5      185.28      212.46     13.23 o 
   8   1   5        9.12        3.57      8.39 o 
   9   1   5      167.91      161.62     15.79 o 
  10   1   5       94.05       91.06     17.26 o 
  11   1   5      257.03      254.97     26.97 o 
  12   1   5      627.73      630.74     46.42 o 
  13   1   5      142.84      135.48     22.27 o 
 -13   2   5      281.31      263.49     30.95 o 
 -12   2   5        5.88       10.01     12.13 o 
 -11   2   5       22.33       52.45     18.71 o 
 -10   2   5       37.67       24.39     11.11 o 
  -9   2   5      146.93      147.03     16.51 o 
  -8   2   5      138.11      149.80     15.51 o 
  -7   2   5      971.02      963.35     50.59 o 
  -6   2   5     1752.70     1707.43     83.56 o 
  -5   2   5     1456.07     1464.84     71.95 o 
  -4   2   5     6230.89     6234.94    287.25 o 
  -3   2   5      768.03      736.45     37.72 o 
  -2   2   5      129.99      136.96     10.59 o 
  -1   2   5       73.87       92.98      7.23 o 
   0   2   5       35.11       49.86      5.76 o 
   1   2   5      836.61      815.06     31.37 o 
   2   2   5     2587.80     2477.81     90.07 o 
   3   2   5     3035.67     2904.95    104.40 o 
   4   2   5     1443.32     1338.99     55.61 o 
   5   2   5      437.30      424.55     20.54 o 
   6   2   5       36.77       38.68      7.17 o 
   7   2   5      120.21      120.54     10.57 o 
   8   2   5      219.52      221.85     16.28 o 
   9   2   5      905.82      924.22     45.63 o 
  10   2   5       31.59       35.39     14.56 o 
  11   2   5      687.77      695.18     49.74 o 
  12   2   5      432.91      444.06     79.56 o 
 -12   3   5      171.62      196.41     31.15 o 
 -11   3   5       13.55        0.00     10.70 o 
 -10   3   5       25.46       21.82     11.05 o 
  -9   3   5       15.93       20.30     10.75 o 
  -8   3   5      490.75      456.34     29.75 o 
  -7   3   5     6111.74     5632.92    260.75 o 
  -6   3   5     1431.28     1349.60     67.83 o 
  -5   3   5     1080.26     1074.94     54.70 o 
  -4   3   5      425.57      364.99     27.91 o 
  -3   3   5      116.41      134.11     15.37 o 
  -2   3   5       24.41       49.59     15.15 o 
  -1   3   5       19.06       13.47      8.27 o 
   0   3   5      695.38      677.46     37.57 o 
   1   3   5     1371.29     1405.12     60.09 o 
   2   3   5     2452.11     2473.86    103.50 o 
   3   3   5     2607.10     2640.68    125.71 o 
   4   3   5     1890.46     1836.62    114.01 o 
   5   3   5      649.67      628.50     27.23 o 
   6   3   5       15.68       30.47      7.37 o 
   7   3   5       37.43       51.07      8.73 o 
   8   3   5       66.03       69.07     12.20 o 
   9   3   5      112.04      101.25     15.15 o 
  10   3   5      296.65      331.81     25.87 o 
  11   3   5     1130.14     1362.23    126.29 o 
 -10   4   5     1216.51     1191.76     79.47 o 
  -9   4   5      823.88      826.25     59.19 o 
  -8   4   5      316.81      321.09     30.92 o 
  -7   4   5      226.60      244.32     25.83 o 
  -6   4   5      552.36      577.86     43.39 o 
  -5   4   5      699.48      724.86     49.26 o 
  -4   4   5     1558.34     1490.72     89.78 o 
  -3   4   5      541.00      512.47     36.61 o 
  -2   4   5      689.67      637.14    109.45 o 
  -1   4   5     1844.98     1874.52    108.96 o 
   0   4   5      219.64      224.87     20.61 o 
   1   4   5      985.15     1015.17     61.49 o 
   2   4   5      758.63      783.95     42.04 o 
   3   4   5      713.92      767.86     45.45 o 
   4   4   5      522.82      558.54     27.75 o 
   5   4   5      323.37      362.78     30.74 o 
   6   4   5     1571.70     1731.67     82.67 o 
   7   4   5      304.71      324.74     26.53 o 
   8   4   5      412.95      479.62     40.78 o 
   9   4   5      822.79      854.70    100.19 o 
  -6   5   5      361.56      435.80     62.30 o 
  -5   5   5      446.15      537.12     42.19 o 
  -4   5   5      768.33      879.09     77.04 o 
  -3   5   5      816.43      890.49     59.19 o 
  -2   5   5     1627.96     1635.00     98.52 o 
  -1   5   5     1519.25     1424.20     93.87 o 
   0   5   5      910.79      905.91     76.61 o 
   1   5   5      475.00      471.48     46.31 o 
   2   5   5      513.22      540.28     33.08 o 
   3   5   5      409.60      443.62     50.94 o 
   4   5   5      249.81      231.53     37.04 o 
   5   5   5      559.29      601.13     67.35 o 
 -14   0   6     2446.65     2960.20    268.57 o 
 -13   0   6     7095.64     9685.47    817.51 o 
 -12   0   6     1535.44     1890.12    178.49 o 
 -11   0   6     4822.19     5698.97    489.16 o 
 -10   0   6     7435.52     7904.92    929.06 o 
  -9   0   6     8940.49     8874.78    701.74 o 
  -8   0   6    10860.30    10044.51    551.05 o 
  -7   0   6    11795.11    11002.79    601.04 o 
  -6   0   6    25136.91    23690.58   1911.58 o 
  -5   0   6    14699.57    14691.42    795.11 o 
  -4   0   6    10418.19    10656.71    424.36 o 
  -3   0   6     5362.24     5801.94    235.46 o 
  -2   0   6     4418.20     4492.34    182.30 o 
  -1   0   6     9306.12    10016.97    405.14 o 
   0   0   6    44096.84    48536.83   1942.68 o 
   1   0   6    22226.15    24158.92    966.35 o 
   2   0   6    25684.11    27486.42   1263.21 o 
   3   0   6    22217.16    23526.85   1083.65 o 
   4   0   6     8390.81     8693.60    351.61 o 
   5   0   6     7955.14     8272.06    336.19 o 
   6   0   6     4526.47     4632.05    219.19 o 
   7   0   6     4396.27     4293.70    205.04 o 
   8   0   6     5395.09     4818.32    362.03 o 
   9   0   6     8349.08     7640.44    568.30 o 
  10   0   6     8929.37     7561.30    564.09 o 
  11   0   6     9146.02     8024.36    598.61 o 
  12   0   6     6090.94     5705.71    431.91 o 
 -14   1   6     3369.23     4243.26    264.02 o 
 -13   1   6     2672.87     2832.58    170.18 o 
 -12   1   6     3763.74     3842.64    209.58 o 
 -11   1   6     2436.02     2378.22    224.19 o 
 -10   1   6     5953.33     5530.59    410.86 o 
  -9   1   6     8964.66     8303.88    610.39 o 
  -8   1   6    15032.31    14300.05   1043.14 o 
  -7   1   6    18770.95    18922.16    910.45 o 
  -6   1   6    11080.54    11632.50    450.59 o 
  -5   1   6    10495.19    10866.54    419.15 o 
  -4   1   6     7549.75     6700.77    293.23 o 
  -3   1   6    10536.58     9825.38    476.48 o 
  -2   1   6    10537.70    10252.65    345.02 o 
  -1   1   6    11913.51    11861.49    396.84 o 
   0   1   6    13561.15    13348.09    378.59 o 
   1   1   6    17567.14    18084.29    548.56 o 
   2   1   6    19843.40    20534.53    797.42 o 
   3   1   6    28651.55    29995.49   1171.12 o 
   4   1   6     7928.37     7726.26    303.97 o 
   5   1   6     6370.13     6310.03    225.27 o 
   6   1   6     7178.18     6468.00    318.63 o 
   7   1   6     3233.85     2987.75    189.06 o 
   8   1   6     6991.40     6596.22    263.59 o 
   9   1   6     6832.12     6427.80    274.38 o 
  10   1   6     6719.67     6588.65    380.36 o 
  11   1   6     5910.29     5522.63    482.00 o 
  12   1   6     4324.41     4184.25    235.32 o 
 -13   2   6     2897.86     2773.80    136.98 o 
 -12   2   6     3621.31     3352.88    195.97 o 
 -11   2   6     5192.63     4601.31    263.11 o 
 -10   2   6     7310.26     6291.43    372.93 o 
  -9   2   6     5817.12     5177.39    240.91 o 
  -8   2   6     7099.58     6659.57    305.91 o 
  -7   2   6     8944.59     8341.99    382.30 o 
  -6   2   6     7513.35     6554.38    302.97 o 
  -5   2   6     9155.59     8770.67    399.91 o 
  -4   2   6     7362.43     6951.28    319.81 o 
  -3   2   6    13883.24    13966.03    636.41 o 
  -2   2   6     9103.14     8675.04    396.76 o 
  -1   2   6    11484.65    11208.62    489.10 o 
   0   2   6    18007.61    18128.18    636.85 o 
   1   2   6    11163.22    10841.28    381.18 o 
   2   2   6     9765.06     8986.92    410.62 o 
   3   2   6     4904.56     4224.85    265.70 o 
   4   2   6     8366.81     8020.16    373.27 o 
   5   2   6     8455.03     8347.50    325.16 o 
   6   2   6     8381.84     8000.23    309.43 o 
   7   2   6     6179.89     6394.33    229.70 o 
   8   2   6     6309.74     6549.35    235.87 o 
   9   2   6     6197.49     6439.66    289.38 o 
  10   2   6     3425.53     3416.13    517.78 o 
  11   2   6     3457.19     3524.91    501.79 o 
  12   2   6     2705.50     2854.33    331.72 o 
 -12   3   6     3813.53     3489.04    271.10 o 
 -11   3   6     4825.37     4138.26    249.49 o 
 -10   3   6     3684.65     3332.93    169.41 o 
  -9   3   6     3838.89     3510.95    167.66 o 
  -8   3   6     3004.61     2853.29    137.74 o 
  -7   3   6     3163.41     2844.61    136.20 o 
  -6   3   6     6471.54     6418.76    296.61 o 
  -5   3   6     6803.48     6674.49    394.68 o 
  -4   3   6    10504.83    10520.85    579.22 o 
  -3   3   6     8790.21     8496.93    469.42 o 
  -2   3   6    10514.60    10330.11    568.06 o 
  -1   3   6     7609.50     7406.66    408.28 o 
   0   3   6     6749.25     6549.99    361.29 o 
   1   3   6     5105.43     5005.77    179.06 o 
   2   3   6     5065.24     5119.65    203.63 o 
   3   3   6     6377.79     6314.44    250.84 o 
   4   3   6     6176.66     5945.72    233.98 o 
   5   3   6     6657.16     6734.28    263.84 o 
   6   3   6     6032.43     5995.09    216.62 o 
   7   3   6     6528.01     6554.09    244.62 o 
   8   3   6     4669.56     4747.78    215.23 o 
   9   3   6     3294.55     3378.23    156.55 o 
  10   3   6     2661.45     2871.86    161.17 o 
  -9   4   6     2610.03     2322.96    239.95 o 
  -8   4   6     2514.89     2221.06    131.97 o 
  -7   4   6     1983.64     2111.37    200.38 o 
  -6   4   6     2991.60     3095.07    177.41 o 
  -5   4   6     5128.35     5187.18    291.53 o 
  -4   4   6     7119.13     7053.53    392.46 o 
  -3   4   6     5865.01     5883.69    344.35 o 
  -2   4   6     7337.84     7260.05    402.89 o 
  -1   4   6     6285.39     6247.18    347.27 o 
   0   4   6     1520.75     1456.48     86.55 o 
   1   4   6     2881.89     2787.80    134.45 o 
   2   4   6     2581.28     2602.56    124.75 o 
   3   4   6     5029.66     5096.98    241.44 o 
   4   4   6     4045.28     4235.89    169.94 o 
   5   4   6     4900.86     5314.89    191.36 o 
   6   4   6     5153.98     5416.64    194.78 o 
   7   4   6     4709.88     4874.31    219.56 o 
   8   4   6     2700.71     2876.23    203.95 o 
  -6   5   6     1339.84     1486.24     94.22 o 
  -5   5   6     2130.86     2184.61    130.30 o 
  -4   5   6     2882.13     3102.62    179.09 o 
  -3   5   6     4833.56     4962.07    280.26 o 
  -2   5   6     3903.55     3975.17    225.24 o 
  -1   5   6     3386.55     3464.22    197.67 o 
   0   5   6     3407.66     3472.93    261.84 o 
   1   5   6     2152.34     2309.30    113.19 o 
   2   5   6     1439.81     1505.63     77.01 o 
   3   5   6      143.40      188.13     21.47 o 
   4   5   6     3650.96     3971.97    190.25 o 
 -13   1   7       94.47      134.68     27.68 o 
 -12   1   7        4.27        4.16     17.85 o 
 -11   1   7       40.04       40.57     12.61 o 
 -10   1   7      116.06      124.67     16.55 o 
  -9   1   7     1429.02     1333.51    157.15 o 
  -8   1   7      614.11      553.67     33.74 o 
  -7   1   7      156.64      176.81     26.99 o 
  -6   1   7      159.00      199.08     16.11 o 
  -5   1   7      520.03      541.38     31.16 o 
  -4   1   7       84.13       66.18      7.69 o 
  -3   1   7        7.06       11.60      3.06 o 
  -2   1   7       12.36       12.10      4.22 o 
  -1   1   7      864.53      882.06     27.41 o 
   0   1   7     2591.52     2834.37     82.53 o 
   1   1   7      521.37      479.66     17.67 o 
   2   1   7      335.45      324.15     13.33 o 
   3   1   7        3.95        0.85      5.95 o 
   4   1   7      105.52      115.05     10.60 o 
   5   1   7      279.86      286.43     17.69 o 
   6   1   7      132.14      128.46     10.27 o 
   7   1   7      973.05      892.89     42.30 o 
   8   1   7      210.24      177.75     16.07 o 
   9   1   7      472.26      415.03     30.95 o 
  10   1   7       13.47       28.03     13.95 o 
  11   1   7       90.10      111.04     20.73 o 
  12   1   7       50.92       44.95     16.59 o 
 -13   2   7       23.40       19.74     14.57 o 
 -12   2   7       26.59        6.98     11.88 o 
 -11   2   7       96.86       84.85     15.49 o 
 -10   2   7      482.62      452.17     58.75 o 
  -9   2   7     2171.95     1917.01     95.60 o 
  -8   2   7     1226.62     1162.42     60.91 o 
  -7   2   7      615.78      576.09     34.57 o 
  -6   2   7       96.23       96.77     12.07 o 
  -5   2   7        8.14        5.15     13.72 o 
  -4   2   7      644.82      647.24     35.31 o 
  -3   2   7        7.85        9.02     14.15 o 
  -2   2   7       75.07       80.86      9.46 o 
  -1   2   7     1830.35     1704.89     71.27 o 
   0   2   7     4482.78     4209.10    148.07 o 
   1   2   7     1411.04     1222.10     51.40 o 
   2   2   7     1399.75     1295.79    110.12 o 
   3   2   7      190.75      194.57     13.11 o 
   4   2   7       17.64       31.45      7.50 o 
   5   2   7      116.53      115.59     11.85 o 
   6   2   7        6.55       13.32      8.14 o 
   7   2   7       18.05        3.41      8.62 o 
   8   2   7      300.78      311.52     27.59 o 
   9   2   7     1060.56     1204.15     91.83 o 
  10   2   7     3372.14     3311.39    182.38 o 
  11   2   7      206.34      241.47     27.30 o 
 -11   3   7      379.56      342.64     28.59 o 
 -10   3   7      543.28      513.21     35.15 o 
  -9   3   7      519.43      502.93     33.52 o 
  -8   3   7      737.74      682.51     40.95 o 
  -7   3   7      358.30      358.23     34.19 o 
  -6   3   7     2818.41     2567.35    123.47 o 
  -5   3   7       68.77       84.55     12.28 o 
  -4   3   7      135.53      146.94     25.26 o 
  -3   3   7     1283.39     1142.69     91.77 o 
  -2   3   7       56.16       43.97     10.71 o 
  -1   3   7      610.77      611.05     40.23 o 
   0   3   7      502.08      459.66     37.12 o 
   1   3   7     2991.64     2790.21    133.46 o 
   2   3   7     1302.55     1349.53     94.24 o 
   3   3   7      540.70      586.77     53.57 o 
   4   3   7      140.49      152.73     16.55 o 
   5   3   7       33.72       45.24      9.50 o 
   6   3   7       56.40       57.36      8.97 o 
   7   3   7      669.09      668.02     30.46 o 
   8   3   7      587.80      615.00     29.68 o 
   9   3   7      782.45      793.82     54.42 o 
  10   3   7      378.14      419.02     37.21 o 
  -9   4   7     1851.26     1536.51    151.55 o 
  -8   4   7      770.95      730.09     60.62 o 
  -7   4   7      657.10      661.32     75.35 o 
  -6   4   7      261.25      274.79     28.52 o 
  -5   4   7      471.50      444.36     35.40 o 
  -4   4   7      272.96      265.44     26.08 o 
  -3   4   7      443.01      471.74     35.60 o 
  -2   4   7      828.47      806.33     52.95 o 
  -1   4   7     1408.94     1409.28     84.84 o 
   0   4   7     3073.23     2907.48    139.71 o 
   1   4   7      191.06      185.51     16.17 o 
   2   4   7      447.35      443.14     27.90 o 
   3   4   7      368.32      403.10     26.47 o 
   4   4   7      348.08      395.20     41.68 o 
   5   4   7      463.85      514.10     33.81 o 
   6   4   7      406.05      448.51     23.23 o 
   7   4   7      909.79      913.48     49.51 o 
   8   4   7      395.50      433.82     30.26 o 
  -5   5   7      955.27      993.90     67.46 o 
  -4   5   7     1029.77     1150.10     74.38 o 
  -3   5   7     1081.30     1053.09     68.73 o 
  -2   5   7      623.26      643.40     46.31 o 
  -1   5   7      617.83      617.97     57.25 o 
   0   5   7      411.22      421.57     44.62 o 
   1   5   7      287.92      331.63     34.94 o 
   2   5   7      709.63      747.55     42.86 o 
   3   5   7      661.44      736.88     43.25 o 
 -13   0   8     1501.91     1757.93    171.75 o 
 -12   0   8     6819.14     9221.57    781.30 o 
 -11   0   8     6122.06     8011.73    680.27 o 
 -10   0   8    11645.18    12722.29   1065.03 o 
  -9   0   8    15527.53    16498.31   1372.33 o 
  -8   0   8     6597.68     6471.80    357.56 o 
  -7   0   8     7526.23     5752.01    489.16 o 
  -6   0   8     3702.14     3629.16    146.89 o 
  -5   0   8     8226.92     8503.63    343.14 o 
  -4   0   8     9488.67    10532.01    425.07 o 
  -3   0   8    15214.13    17100.07    688.80 o 
  -2   0   8    12389.20    13141.64    531.18 o 
  -1   0   8    17674.94    18839.29    756.09 o 
   0   0   8    16694.46    17576.73    706.26 o 
   1   0   8    25847.38    28876.46   1155.07 o 
   2   0   8     6291.56     6829.50    277.71 o 
   3   0   8     6076.61     6359.54    296.20 o 
   4   0   8    12337.00    13050.07    603.79 o 
   5   0   8     2612.47     2596.99    126.56 o 
   6   0   8     7698.79     7241.93    340.32 o 
   7   0   8     6209.54     5725.75    269.51 o 
   8   0   8    11002.17    10136.70    475.20 o 
   9   0   8     8584.05     7610.14    567.46 o 
  10   0   8     5507.33     4746.76    361.18 o 
  11   0   8     4070.16     3570.59    277.83 o 
  12   0   8     2357.64     1855.60    154.91 o 
 -13   1   8     3728.66     4214.56    263.14 o 
 -12   1   8     6435.32     7196.42    547.67 o 
 -11   1   8     6886.02     5947.44    331.91 o 
 -10   1   8     6866.49     6353.99    469.79 o 
  -9   1   8     7819.22     7293.57    536.30 o 
  -8   1   8     9814.21     9626.43    664.36 o 
  -7   1   8     6945.41     7064.48    327.22 o 
  -6   1   8     7617.97     7132.73    326.67 o 
  -5   1   8     5549.18     5644.68    260.62 o 
  -4   1   8     7286.11     7082.81    256.69 o 
  -3   1   8    10285.39    10172.81    368.86 o 
  -2   1   8    23033.13    23411.78    726.17 o 
  -1   1   8    18935.02    19608.67    605.35 o 
   0   1   8    17382.86    18281.18    521.19 o 
   1   1   8    10995.96    11149.29    340.31 o 
   2   1   8     7310.56     7429.65    228.46 o 
   3   1   8     6008.54     6051.44    201.66 o 
   4   1   8     5295.11     5233.82    206.35 o 
   5   1   8     5661.08     5623.91    223.08 o 
   6   1   8     8468.11     8288.17    326.38 o 
   7   1   8    13619.97    13607.61    533.85 o 
   8   1   8     5790.87     5710.67    228.53 o 
   9   1   8     7108.44     6518.96    259.86 o 
  10   1   8     4783.98     4287.10    176.52 o 
  11   1   8     2336.82     2296.73    131.22 o 
 -12   2   8     2453.03     2516.05    278.26 o 
 -11   2   8     4296.96     4180.09    240.20 o 
 -10   2   8     6006.75     5597.06    422.08 o 
  -9   2   8     8788.80     7995.60    371.12 o 
  -8   2   8     5693.96     5565.84    259.64 o 
  -7   2   8     6690.29     6258.08    374.44 o 
  -6   2   8     8062.28     7663.34    352.74 o 
  -5   2   8     6081.41     5833.53    268.44 o 
  -4   2   8     8052.90     7274.58    332.96 o 
  -3   2   8     7264.31     6616.84    451.62 o 
  -2   2   8    12961.12    12127.44    491.58 o 
  -1   2   8     9384.75     9019.81    418.37 o 
   0   2   8     9516.29     8588.42    621.76 o 
   2   2   8     7323.82     6721.70    478.63 o 
   3   2   8     6873.17     6432.30    301.29 o 
   4   2   8     5713.77     5512.24    257.39 o 
   5   2   8     6060.70     5989.75    237.21 o 
   6   2   8     6548.88     6511.23    234.42 o 
   7   2   8     5999.20     5815.25    232.37 o 
   8   2   8     4818.80     5083.14    271.36 o 
   9   2   8     5252.84     5288.60    214.29 o 
  10   2   8     3952.16     3841.72    164.52 o 
  11   2   8     2089.87     2078.80    282.89 o 
 -11   3   8     2363.67     2104.14    108.59 o 
 -10   3   8     2668.79     2545.66    125.30 o 
  -9   3   8     2731.44     2620.69    128.30 o 
  -8   3   8     3995.09     3924.39    199.08 o 
  -7   3   8     6412.64     5906.11    274.18 o 
  -6   3   8     6442.63     5983.00    276.76 o 
  -5   3   8     9551.83     8775.17    404.38 o 
  -4   3   8     7367.84     6892.31    317.09 o 
  -3   3   8     7741.04     6948.25    382.87 o 
  -2   3   8     3231.00     3054.99    191.54 o 
  -1   3   8     4119.43     3823.85    156.33 o 
   0   3   8     4204.15     3832.02    157.52 o 
   1   3   8     5518.86     5149.11    242.04 o 
   2   3   8     6857.50     6754.96    315.05 o 
   3   3   8     7743.38     7790.41    308.05 o 
   4   3   8     9651.72     9341.86    466.17 o 
   5   3   8     5784.10     5467.27    383.04 o 
   6   3   8     4219.60     4101.21    186.60 o 
   7   3   8     2196.27     2304.92    114.72 o 
   8   3   8     2843.74     2913.04    120.63 o 
   9   3   8     1710.35     1865.99    109.90 o 
  -9   4   8      805.09      894.92    141.44 o 
  -8   4   8     3450.07     3461.94    364.55 o 
  -7   4   8     3498.66     3654.17    208.94 o 
  -6   4   8     5188.64     5014.72    281.70 o 
  -5   4   8     6581.68     6559.56    363.69 o 
  -4   4   8     6246.69     5882.73    327.85 o 
  -3   4   8     4148.62     3900.76    220.44 o 
  -2   4   8     2644.52     2544.37    147.31 o 
  -1   4   8     2631.74     2436.88    118.28 o 
   0   4   8     2627.07     2438.35    118.07 o 
   1   4   8     1364.28     1354.43     68.51 o 
   2   4   8     5014.00     5066.60    240.02 o 
   3   4   8     6055.92     6181.30    290.55 o 
   4   4   8     5206.25     5479.13    258.21 o 
   5   4   8     5307.54     5592.06    264.68 o 
   6   4   8     3060.67     3380.21    141.56 o 
   7   4   8     2448.92     2341.14    111.39 o 
  -4   5   8     2545.08     2565.27    151.61 o 
  -3   5   8     2000.96     2049.57    122.13 o 
  -2   5   8     1681.36     1543.24    123.76 o 
  -1   5   8     1426.77     1468.20     80.82 o 
   0   5   8     1720.31     1746.31     87.92 o 
   1   5   8     3210.68     3125.20    183.96 o 
   2   5   8     3331.05     3472.21    166.79 o 
 -13   1   9       81.86       91.31     27.37 o 
 -12   1   9      134.24      187.53     42.52 o 
 -11   1   9      465.19      524.69    117.03 o 
 -10   1   9      265.56      241.30     21.88 o 
  -9   1   9       30.01       21.01     10.22 o 
  -8   1   9      227.64      211.41     50.94 o 
  -7   1   9       20.39       22.33     17.17 o 
  -6   1   9      238.23      266.50     19.57 o 
  -5   1   9      324.36      353.43     19.44 o 
  -4   1   9       34.07       33.86      5.55 o 
  -3   1   9      813.73      782.38     28.04 o 
  -2   1   9     2548.50     2609.32     77.10 o 
  -1   1   9      382.30      409.62     14.96 o 
   0   1   9      659.10      685.17     22.73 o 
   1   1   9      261.48      313.59     13.60 o 
   2   1   9      664.70      704.06     29.41 o 
   3   1   9      179.61      165.22     15.92 o 
   4   1   9       40.23       35.86      8.23 o 
   5   1   9       59.49       71.28     17.99 o 
   6   1   9      140.01      130.28     13.77 o 
   7   1   9      479.83      490.83     27.89 o 
   8   1   9     2025.14     1887.61     81.09 o 
   9   1   9      122.51      112.31     15.08 o 
  10   1   9        6.79       15.91     18.87 o 
  11   1   9       74.85       61.33     17.83 o 
 -12   2   9      591.91      547.04     83.79 o 
 -11   2   9     1103.83     1042.26    172.83 o 
 -10   2   9      659.27      628.84     61.14 o 
  -9   2   9      114.82      141.70     24.88 o 
  -8   2   9       95.64      125.82     17.97 o 
  -7   2   9      386.62      389.91     27.17 o 
  -6   2   9       20.20       21.10     19.83 o 
  -5   2   9     1388.01     1274.66     64.81 o 
  -4   2   9      334.95      310.59     21.12 o 
  -3   2   9      917.78      810.33     33.55 o 
  -2   2   9      880.75      793.53     36.33 o 
  -1   2   9     1495.60     1281.91     59.18 o 
   0   2   9      377.53      319.00     17.75 o 
   1   2   9       52.92       56.94      8.14 o 
   2   2   9       73.74       79.92     17.45 o 
   3   2   9       15.53       11.84      7.76 o 
   4   2   9       48.37       64.34     10.27 o 
   5   2   9      491.44      523.45     27.95 o 
   6   2   9     1356.99     1227.34     85.88 o 
   7   2   9     1174.37     1127.62     63.43 o 
   8   2   9      114.33      155.65     16.84 o 
   9   2   9       37.48       38.06     25.24 o 
  10   2   9       82.86       81.08     15.08 o 
 -11   3   9      923.23      881.78     52.83 o 
 -10   3   9      746.58      680.91     80.82 o 
  -9   3   9      456.97      396.77     31.13 o 
  -8   3   9       39.10       60.98     13.90 o 
  -7   3   9       68.66       63.92     13.33 o 
  -6   3   9       57.23       69.03     19.25 o 
  -5   3   9      426.01      381.65     25.68 o 
  -4   3   9      224.55      214.01     18.45 o 
  -3   3   9     1980.20     1857.60    108.68 o 
  -2   3   9     6691.31     5969.88    255.24 o 
  -1   3   9      201.85      181.33     27.46 o 
   0   3   9      377.15      351.09     25.26 o 
   1   3   9       15.78        0.00      7.01 o 
   2   3   9       52.60       52.33     10.28 o 
   3   3   9       76.76       66.75     14.31 o 
   4   3   9      224.02      227.36     17.27 o 
   5   3   9      622.36      633.00     81.19 o 
   6   3   9      792.63      812.26     50.36 o 
   7   3   9      996.43      992.75     65.66 o 
   8   3   9     1210.72     1253.70     58.01 o 
   9   3   9      231.71      294.40     30.74 o 
  -8   4   9     1386.18     1364.93    191.54 o 
  -7   4   9      196.39      220.84     34.52 o 
  -6   4   9      549.70      486.35     41.45 o 
  -5   4   9      682.48      607.78     45.91 o 
  -4   4   9      498.01      529.54     40.46 o 
  -3   4   9      447.83      390.66     33.12 o 
  -2   4   9      212.87      214.05     39.57 o 
  -1   4   9      958.19      938.17     50.32 o 
   0   4   9     1151.80     1132.14     59.25 o 
   1   4   9     1582.03     1606.82     80.25 o 
   2   4   9      124.85      111.04     14.14 o 
   3   4   9      256.19      243.43     20.83 o 
   4   4   9      452.49      493.77     31.74 o 
   5   4   9      590.55      674.10     90.09 o 
   6   4   9      563.22      649.87     35.26 o 
  -1   5   9      309.38      313.01     37.04 o 
 -13   0  10     6498.10     8090.03    692.90 o 
 -12   0  10     5604.00     6798.52    585.14 o 
 -11   0  10     7730.57     9250.20    784.67 o 
 -10   0  10     5319.78     5552.48    480.74 o 
  -9   0  10     2635.68     2768.24    250.89 o 
  -8   0  10     3893.33     3343.27    296.36 o 
  -7   0  10     3522.16     3455.25    303.09 o 
  -6   0  10     8806.46     9103.45    498.07 o 
  -5   0  10    11508.77    12358.35    568.88 o 
  -4   0  10    18117.87    20584.05    830.76 o 
  -3   0  10    20362.65    23175.58    935.51 o 
  -2   0  10    16769.14    18756.17    752.97 o 
  -1   0  10     6260.69     6367.82    257.62 o 
   0   0  10     5537.54     5760.63    235.09 o 
   1   0  10     3501.54     3898.01    158.08 o 
   2   0  10     4067.61     4107.86    194.47 o 
   3   0  10     4973.68     4692.84    220.95 o 
   4   0  10    11551.69    11881.77    553.64 o 
   5   0  10    26682.87    27037.33   1246.00 o 
   6   0  10     6114.77     6075.31    287.32 o 
   7   0  10     7180.50     6756.17    319.06 o 
   8   0  10     3448.69     3065.73    151.44 o 
   9   0  10     2089.27     1990.30    161.65 o 
  10   0  10     1939.60     1906.95    157.44 o 
 -12   1  10     5839.85     6291.31    490.42 o 
 -11   1  10     8627.86     8921.86   1473.78 o 
 -10   1  10     3976.25     4109.66    804.88 o 
  -9   1  10     5256.33     5183.34    415.83 o 
  -8   1  10     4667.63     4737.59    293.52 o 
  -7   1  10     4651.49     4763.42    289.31 o 
  -6   1  10     5581.75     5693.55    210.89 o 
  -5   1  10     9351.70     9775.39    356.37 o 
  -4   1  10    12978.72    12893.01    468.23 o 
  -3   1  10    12609.36    12812.04    466.33 o 
  -2   1  10    11093.25    11586.50    332.17 o 
  -1   1  10    13425.64    14608.93    417.27 o 
   0   1  10     5657.97     5923.40    170.90 o 
   1   1  10     5434.58     5661.81    188.70 o 
   2   1  10     8718.62     9021.75    354.61 o 
   3   1  10     5499.52     5482.64    183.57 o 
   4   1  10     7705.23     7710.75    255.34 o 
   5   1  10     5706.80     5392.18    215.14 o 
   6   1  10     8810.79     8537.19    337.77 o 
   7   1  10     8482.89     7996.02    318.83 o 
   8   1  10     6521.55     6273.58    251.93 o 
   9   1  10     2425.71     2237.71     96.22 o 
  10   1  10     2223.06     1976.38     86.94 o 
 -12   2  10     3192.99     3288.25    301.41 o 
 -11   2  10     2621.13     2732.75    559.46 o 
 -10   2  10     4813.15     4522.36    214.75 o 
  -9   2  10     4910.41     4952.14    288.13 o 
  -8   2  10     6973.69     6824.65    317.57 o 
  -7   2  10     5245.66     5177.80    243.41 o 
  -6   2  10     6852.84     6714.68    311.71 o 
  -5   2  10     8580.99     7873.23    289.57 o 
  -4   2  10     5245.00     4944.47    182.62 o 
  -3   2  10     6477.75     6129.69    223.05 o 
  -2   2  10     6333.04     5943.27    216.86 o 
  -1   2  10    10216.03     9487.51    345.41 o 
   0   2  10     7234.50     6782.61    315.44 o 
   1   2  10     6818.21     6470.87    301.90 o 
   2   2  10     7602.67     7135.95    333.03 o 
   3   2  10     5850.81     5626.32    265.28 o 
   4   2  10     6072.22     6015.28    237.58 o 
   5   2  10     5807.96     5903.83    236.09 o 
   6   2  10     4758.84     4596.46    186.29 o 
   7   2  10     4183.17     4200.34    171.18 o 
   8   2  10     3930.02     3923.16    160.50 o 
   9   2  10     2660.62     2807.82    119.12 o 
 -10   3  10     3480.21     3599.26    184.34 o 
  -9   3  10     3881.20     3778.33    180.45 o 
  -8   3  10     4571.98     4722.45    223.28 o 
  -7   3  10     5564.55     5322.71    249.70 o 
  -6   3  10     5805.66     5441.79    252.65 o 
  -5   3  10     3784.58     3366.80    159.33 o 
  -4   3  10     5116.18     4484.85    189.71 o 
  -3   3  10     4576.69     4050.54    208.38 o 
  -2   3  10     5092.21     4262.22    343.01 o 
  -1   3  10     3305.54     3098.07    148.81 o 
   0   3  10     5774.29     5561.66    261.23 o 
   1   3  10     7071.90     6822.11    319.49 o 
   2   3  10     5854.16     5539.70    261.66 o 
   3   3  10     5786.90     5513.69    260.02 o 
   4   3  10     4446.48     4358.06    208.28 o 
   5   3  10     4927.75     4732.18    223.41 o 
   6   3  10     1933.55     1827.20    139.65 o 
   7   3  10     2188.39     2162.87     92.51 o 
   8   3  10     2037.89     2206.83     96.20 o 
  -7   4  10     5032.26     4832.79    438.64 o 
  -6   4  10     2647.73     2465.79    240.79 o 
  -5   4  10     2190.02     1970.36    121.24 o 
  -4   4  10     2380.00     2195.77    140.60 o 
  -3   4  10     1842.39     1621.80     82.49 o 
  -2   4  10     2569.33     2298.59    112.58 o 
  -1   4  10     3522.94     3340.69    161.36 o 
   0   4  10     5681.72     5462.68    258.60 o 
   1   4  10     5369.99     5332.16    253.77 o 
   2   4  10     4716.39     4678.95    223.03 o 
   3   4  10     3963.97     3963.41    190.68 o 
   4   4  10     2218.94     2190.47    109.40 o 
   5   4  10      636.45      647.03     40.01 o 
 -12   1  11       57.75      109.00     29.75 o 
 -11   1  11        1.78       34.99     22.32 o 
 -10   1  11        3.92        0.00     22.31 o 
  -9   1  11       92.09      102.10     24.41 o 
  -8   1  11       53.53       47.74     17.21 o 
  -7   1  11     1041.43     1026.53     43.09 o 
  -6   1  11      434.38      443.70     21.96 o 
  -5   1  11      409.34      437.66     21.62 o 
  -4   1  11        4.00       12.70      6.42 o 
  -3   1  11      334.66      330.28     15.29 o 
  -2   1  11        2.17        1.65      8.00 o 
  -1   1  11        6.61        8.75      4.66 o 
   0   1  11      103.32      139.10     17.95 o 
   1   1  11       61.59       72.53      8.54 o 
   2   1  11      567.07      632.30     26.68 o 
   3   1  11       11.34        6.46      9.07 o 
   4   1  11      538.89      523.33     24.52 o 
   5   1  11      279.04      281.07     31.13 o 
   6   1  11      131.16      135.37     15.08 o 
   7   1  11       12.45       20.38     10.86 o 
   8   1  11        1.55       12.91     11.15 o 
   9   1  11       51.53       90.50     15.19 o 
  10   1  11       24.72       10.83     12.43 o 
 -11   2  11       64.90       68.27     26.61 o 
 -10   2  11       10.77       19.83     14.65 o 
  -9   2  11       30.35       55.89     14.59 o 
  -8   2  11       40.48       45.87     14.11 o 
  -7   2  11        8.67       15.11     11.67 o 
  -6   2  11      153.13      150.56     13.12 o 
  -5   2  11     1416.91     1283.50     52.14 o 
  -4   2  11     6698.73     6180.50    228.18 o 
  -3   2  11      176.87      174.52     12.31 o 
  -2   2  11      258.59      254.02     14.86 o 
  -1   2  11        7.26       13.85      6.49 o 
   0   2  11      398.09      385.42     24.67 o 
   1   2  11      147.14      139.09     14.36 o 
   2   2  11        8.36       19.87     16.35 o 
   3   2  11     1273.10     1196.09     53.56 o 
   4   2  11     1359.36     1353.91     59.90 o 
   5   2  11     1547.85     1475.05     64.71 o 
   6   2  11      817.72      792.26     39.99 o 
   7   2  11      212.02      203.67     23.40 o 
   8   2  11       33.79       43.36     12.40 o 
   9   2  11       93.41       79.07     24.39 o 
  -9   3  11       12.34       24.49     14.35 o 
  -8   3  11       78.27       84.27     16.84 o 
  -7   3  11      471.40      508.54     54.96 o 
  -6   3  11      769.29      738.59     43.48 o 
  -5   3  11      799.82      722.07     32.37 o 
  -4   3  11      832.96      721.41     31.68 o 
  -3   3  11      609.08      529.43     31.59 o 
  -2   3  11      337.69      288.62     27.78 o 
  -1   3  11      796.85      710.59     39.03 o 
   0   3  11       76.18       83.25     26.10 o 
   1   3  11      119.77      105.49     13.35 o 
   2   3  11      465.97      423.92     47.99 o 
   3   3  11      433.37      457.15     29.71 o 
   4   3  11     1229.30     1225.09     64.51 o 
   5   3  11      893.41      935.98     52.35 o 
   6   3  11      508.20      528.55     31.11 o 
   7   3  11      173.39      157.33     21.80 o 
  -6   4  11      291.07      241.40     35.36 o 
  -5   4  11      633.23      595.78    104.40 o 
  -4   4  11     1062.09     1026.96     48.73 o 
  -3   4  11      279.93      286.43     22.85 o 
  -2   4  11      374.53      358.88     25.65 o 
  -1   4  11      217.93      198.24     18.80 o 
   0   4  11      357.75      314.94     23.97 o 
   1   4  11      778.03      757.21     51.78 o 
   2   4  11      881.53      825.18     82.93 o 
   3   4  11      396.91      388.49     28.50 o 
   4   4  11      559.24      624.95     38.95 o 
 -12   0  12     2326.75     2512.30    237.42 o 
 -11   0  12     3358.88     3679.20    331.72 o 
 -10   0  12     5371.20     5020.38    439.48 o 
  -9   0  12     3227.27     2966.93    269.42 o 
  -8   0  12     2997.06     2827.18    255.10 o 
  -7   0  12     5777.08     6202.44    528.73 o 
  -6   0  12    12527.76    13421.92   1117.23 o 
  -5   0  12    11556.70    12513.31    608.63 o 
  -4   0  12    10083.42    11288.12    460.11 o 
  -3   0  12     8418.53     9289.55    373.63 o 
  -2   0  12     5125.32     5626.10    275.71 o 
  -1   0  12     4372.64     4670.70    191.86 o 
   0   0  12     4640.93     5120.93    210.43 o 
   1   0  12     7225.82     7832.31    367.35 o 
   2   0  12     8737.36     9553.54    444.41 o 
   3   0  12     6593.81     6382.63    301.85 o 
   4   0  12     8314.21     8737.35    410.65 o 
   5   0  12     9067.31     8793.39    412.46 o 
   6   0  12     9399.44     8868.00    417.33 o 
   7   0  12     1390.97     1296.63    126.71 o 
   8   0  12     2020.99     1870.15     98.06 o 
   9   0  12     2657.41     2432.31    197.01 o 
 -11   1  12     1832.29     1962.87    388.55 o 
 -10   1  12     3170.37     3268.45    585.14 o 
  -9   1  12     2747.06     2929.58    270.26 o 
  -8   1  12     7785.70     7758.89    465.24 o 
  -7   1  12    11419.72    11562.66    532.99 o 
  -6   1  12     7148.23     7116.26    263.44 o 
  -5   1  12     9198.67     9405.51    344.43 o 
  -4   1  12     7286.00     7477.26    275.56 o 
  -3   1  12     6105.36     6089.88    224.11 o 
  -2   1  12     4619.23     4756.88    151.14 o 
  -1   1  12     4089.34     4218.12    134.38 o 
   0   1  12     5846.37     5754.75    195.48 o 
   1   1  12     5405.57     5658.08    189.69 o 
   2   1  12     8827.96     9196.74    304.30 o 
   3   1  12    15581.05    16116.34    531.31 o 
   4   1  12     6550.32     6491.98    217.67 o 
   5   1  12     5373.24     5210.78    210.94 o 
   6   1  12     2906.52     2777.73    167.54 o 
   7   1  12     2019.20     1937.91     84.44 o 
   8   1  12     2736.15     2536.95    108.23 o 
   9   1  12     2121.85     1826.42     81.44 o 
 -10   2  12     2731.61     3100.69    251.80 o 
  -9   2  12     4381.78     4462.56    221.15 o 
  -8   2  12     4315.42     4234.90    174.26 o 
  -7   2  12     5578.96     5555.67    207.79 o 
  -6   2  12     5712.79     5464.69    203.34 o 
  -5   2  12     6807.22     6377.99    235.31 o 
  -4   2  12     7381.86     6872.61    252.20 o 
  -3   2  12     3902.53     3834.37    143.95 o 
  -2   2  12     4435.61     4264.33    174.90 o 
  -1   2  12     4930.69     4702.12    192.91 o 
   0   2  12     8140.20     8099.83    378.52 o 
   1   2  12     6003.06     5925.37    275.98 o 
   2   2  12     5903.78     5691.76    269.12 o 
   3   2  12     5461.42     4997.69    198.80 o 
   4   2  12     4427.64     4351.61    175.39 o 
   5   2  12     3905.12     3803.62    157.05 o 
   6   2  12     3078.64     3169.56    132.01 o 
   7   2  12     3265.92     3129.36    131.89 o 
   8   2  12     2914.90     2826.22    119.98 o 
  -9   3  12     3761.61     3823.35    184.12 o 
  -8   3  12     2635.09     2549.07    126.18 o 
  -7   3  12     2160.78     2109.93     83.60 o 
  -6   3  12     2902.46     2658.73    103.29 o 
  -5   3  12     2601.14     2437.86     94.35 o 
  -4   3  12     3230.42     2908.98    109.42 o 
  -3   3  12     6354.99     5783.34    273.18 o 
  -2   3  12     7239.48     6746.15    317.25 o 
  -1   3  12     6492.97     5876.05    276.41 o 
   0   3  12     4393.92     4030.80    192.50 o 
   1   3  12     4145.66     4059.54    193.70 o 
   2   3  12     3066.89     2897.45    140.10 o 
   3   3  12     1623.72     1559.06     79.86 o 
   4   3  12     2469.34     2345.64    116.04 o 
   5   3  12     3099.74     3151.31    153.86 o 
   6   3  12     4399.52     4292.31    207.24 o 
  -5   4  12     1426.67     1320.33     60.90 o 
  -4   4  12     1797.16     1684.40     86.33 o 
  -3   4  12     3810.98     3627.81    173.86 o 
  -2   4  12     4048.37     3903.37    187.84 o 
  -1   4  12     5250.81     4967.21    237.17 o 
   0   4  12     3137.79     2913.84    142.13 o 
   1   4  12     3151.35     3006.59    145.96 o 
   2   4  12     1833.40     1802.04     91.37 o 
 -11   1  13      143.42      182.62     34.20 o 
 -10   1  13       13.30       23.15     21.08 o 
  -9   1  13       78.97       87.20     24.57 o 
  -8   1  13      126.09      166.46     29.25 o 
  -7   1  13      335.07      286.08     36.20 o 
  -6   1  13     2390.46     2542.14     97.37 o 
  -5   1  13       55.26       63.58     13.74 o 
  -4   1  13        6.98        0.00      6.80 o 
  -3   1  13      297.79      302.63     17.18 o 
  -2   1  13       85.34       95.68      9.18 o 
  -1   1  13      123.96      123.77     17.62 o 
   0   1  13       14.23       14.57      9.65 o 
   1   1  13      730.26      750.37     31.32 o 
   2   1  13     1248.84     1186.38     45.38 o 
   3   1  13     1484.18     1516.35     56.40 o 
   4   1  13       22.57       38.03      9.72 o 
   5   1  13       14.22       17.69     10.33 o 
   6   1  13      124.29      136.46     16.67 o 
   7   1  13      100.43      101.49     25.11 o 
   8   1  13       37.26       37.57     13.01 o 
 -10   2  13       15.95        2.48     27.78 o 
  -9   2  13      386.84      419.49     32.40 o 
  -8   2  13      776.21      793.78     48.33 o 
  -7   2  13      867.22      857.21     38.76 o 
  -6   2  13      184.10      202.76     15.28 o 
  -5   2  13      185.50      203.07     14.91 o 
  -4   2  13        8.75       26.96      8.14 o 
  -3   2  13      194.18      197.77     14.06 o 
  -2   2  13      358.05      360.54     21.14 o 
  -1   2  13      221.23      247.38     19.78 o 
   0   2  13     1691.23     1662.50     83.09 o 
   1   2  13       70.54       99.25     13.54 o 
   2   2  13      785.54      794.05     44.45 o 
   3   2  13      220.38      250.20     21.58 o 
   4   2  13      605.77      566.72     36.68 o 
   5   2  13       24.77       19.01     13.01 o 
   6   2  13        5.16        2.72     11.19 o 
   7   2  13        8.34        0.00     11.02 o 
  -8   3  13      499.78      523.02     28.88 o 
  -7   3  13      806.90      808.42     37.64 o 
  -6   3  13     1267.75     1169.72     49.98 o 
  -5   3  13      173.35      170.36     14.43 o 
  -4   3  13      181.36      194.36     16.42 o 
  -3   3  13      214.03      210.28     19.22 o 
  -2   3  13       14.57       22.63      9.31 o 
  -1   3  13       53.35       51.84     14.31 o 
   0   3  13      260.47      230.25     55.15 o 
   1   3  13      846.17      866.29     52.20 o 
   2   3  13     1269.76     1186.44     63.25 o 
   3   3  13     1168.44     1034.25     56.56 o 
   4   3  13      224.36      268.38     24.21 o 
   5   3  13       83.98       75.94     16.38 o 
  -2   4  13      160.23      144.55     23.15 o 
  -1   4  13      505.03      416.62     30.08 o 
 -10   0  14     6696.01     6826.31    589.35 o 
  -9   0  14    14129.09    14000.32   1173.64 o 
  -8   0  14     5217.25     5554.16    479.90 o 
  -7   0  14     6035.24     6699.18    570.82 o 
  -6   0  14     3269.12     3540.28    308.99 o 
  -5   0  14     4346.07     4932.82    420.12 o 
  -4   0  14     2201.03     2404.86    125.90 o 
  -3   0  14     3143.70     3647.24    183.72 o 
  -2   0  14     6801.44     7330.18    297.93 o 
  -1   0  14     7493.48     8277.01    388.18 o 
   0   0  14     9798.28    11191.60    525.09 o 
   1   0  14    10153.65    11348.22    530.74 o 
   2   0  14     7436.51     7856.95    371.41 o 
   3   0  14     4416.82     4771.21    228.62 o 
   4   0  14     2377.22     2603.10    130.56 o 
   5   0  14     1474.60     1478.96    149.02 o 
   6   0  14     2563.00     2474.49    125.74 o 
   7   0  14     2672.53     2519.58    128.97 o 
 -10   1  14     2736.14     2942.83    286.67 o 
  -9   1  14     4056.91     4363.11    271.76 o 
  -8   1  14     6324.43     6386.06    386.95 o 
  -7   1  14     7013.02     7482.96    448.28 o 
  -6   1  14     8048.63     8716.19    518.23 o 
  -5   1  14     2882.08     3000.87    114.93 o 
  -4   1  14     4172.54     4466.45    166.56 o 
  -3   1  14     3690.92     3846.77    144.22 o 
  -2   1  14     4053.81     4090.83    140.67 o 
  -1   1  14     6290.03     6691.64    226.75 o 
   0   1  14     7218.11     7584.64    257.09 o 
   1   1  14     7802.51     7860.76    292.98 o 
   2   1  14     5719.49     5959.27    201.49 o 
   3   1  14     5051.45     5137.29    174.82 o 
   4   1  14     4766.19     4841.52    164.80 o 
   5   1  14     1764.96     1831.26     80.72 o 
   6   1  14     2437.21     2386.08    103.55 o 
   7   1  14     3831.36     3867.35    161.25 o 
  -9   2  14     3227.56     3421.92    333.82 o 
  -8   2  14     3929.15     3833.10    184.33 o 
  -7   2  14     4208.30     4126.35    157.25 o 
  -6   2  14     4474.29     4356.77    164.08 o 
  -5   2  14     4247.27     4148.04    156.13 o 
  -4   2  14     4926.18     4864.24    182.24 o 
  -3   2  14     5023.91     4836.56    199.92 o 
  -2   2  14     3737.97     3623.91    150.08 o 
  -1   2  14     3994.57     3644.01    173.65 o 
   0   2  14     4436.98     4350.10    205.60 o 
   1   2  14     6290.94     6392.06    300.64 o 
   2   2  14     3730.09     3742.53    180.33 o 
   3   2  14     4130.18     4086.85    195.90 o 
   4   2  14     3938.66     3817.68    185.38 o 
   5   2  14     2865.88     2875.09    141.47 o 
   6   2  14     2598.65     2637.89    120.89 o 
  -6   3  14     2364.10     2318.19     91.72 o 
  -5   3  14     4225.45     3972.70    167.14 o 
  -4   3  14     3688.67     3428.73    144.45 o 
  -3   3  14     4429.98     4165.91    199.57 o 
  -2   3  14     5127.74     4777.42    227.47 o 
  -1   3  14     3870.66     3718.56    178.30 o 
   0   3  14     2736.48     2544.86    124.92 o 
   1   3  14     1904.37     1698.83     87.15 o 
   2   3  14     2515.00     2424.01    120.48 o 
   3   3  14     2217.22     2172.91    109.18 o 
  -9   1  15      140.49      166.09     30.62 o 
  -8   1  15      147.38      177.82     29.95 o 
  -7   1  15        2.60        0.00     15.55 o 
  -6   1  15       30.82       37.63     16.99 o 
  -5   1  15      127.61      136.35     15.57 o 
  -4   1  15      136.61      164.38     14.14 o 
  -3   1  15       52.15       53.91     10.81 o 
  -2   1  15      360.35      428.73     22.42 o 
  -1   1  15      172.85      198.63     14.80 o 
   0   1  15      190.88      236.48     33.91 o 
   1   1  15        4.30       20.42      9.66 o 
   2   1  15      159.83      151.25     15.98 o 
   3   1  15       13.84       63.99     11.55 o 
   4   1  15        7.31        7.30     15.55 o 
   5   1  15      116.25      112.27     20.77 o 
   6   1  15       11.21        2.95     12.73 o 
  -8   2  15      596.54      582.72     53.88 o 
  -7   2  15       69.17       60.64     18.45 o 
  -6   2  15        6.16        6.32      8.61 o 
  -5   2  15       66.79       84.08     11.24 o 
  -4   2  15       13.10        6.58      8.14 o 
  -3   2  15        6.68        3.55      7.91 o 
  -2   2  15      220.18      228.79     17.68 o 
  -1   2  15      706.22      745.84     42.86 o 
   0   2  15     1642.80     1592.94     82.27 o 
   1   2  15     2108.04     1940.21     98.44 o 
   2   2  15       52.49       60.07     14.25 o 
   3   2  15        4.69        0.00     14.31 o 
   4   2  15      126.00      124.25     19.18 o 
  -4   3  15       31.55       17.74     11.35 o 
  -3   3  15      393.97      327.81     37.89 o 
  -2   3  15     2377.29     2415.84    119.87 o 
  -1   3  15      250.74      253.90     22.85 o 
   0   3  15      743.35      749.55     44.82 o 
   1   3  15      224.20      218.41     31.15 o 
  -8   0  16     7425.39     7442.59    634.81 o 
  -7   0  16      962.54     1049.88    110.29 o 
  -6   0  16     3322.58     3684.25    321.61 o 
  -5   0  16     2670.86     2789.29    245.84 o 
  -4   0  16     3283.96     3575.64    307.30 o 
  -3   0  16     4822.36     5320.11    330.88 o 
  -2   0  16     6187.69     7323.88    450.43 o 
  -1   0  16    10167.16    11434.99    694.59 o 
   0   0  16     5953.74     6974.48    430.22 o 
   1   0  16     4271.94     4762.84    231.25 o 
   2   0  16     1906.70     2094.36    108.91 o 
   3   0  16     1393.19     1512.91     82.11 o 
   4   0  16     1918.48     2013.94    106.05 o 
   5   0  16     4548.93     4979.73    241.56 o 
  -8   1  16     2429.66     2695.68    174.42 o 
  -7   1  16     2821.32     3072.84    194.05 o 
  -6   1  16     1866.38     2019.89    131.53 o 
  -5   1  16     3393.46     3656.18    223.83 o 
  -4   1  16     4182.71     4515.41    225.45 o 
  -3   1  16     6598.79     7107.54    287.08 o 
  -2   1  16     7221.11     7712.56    313.89 o 
  -1   1  16     4919.50     5252.12    199.61 o 
   0   1  16     4615.28     4834.86    185.01 o 
   1   1  16     3078.42     3390.14    132.40 o 
   2   1  16     3013.04     3278.80    128.43 o 
   3   1  16     2012.40     2166.16     88.88 o 
   4   1  16     2364.65     2380.07     97.51 o 
  -6   2  16     3722.35     3720.41    141.96 o 
  -5   2  16     4271.97     4316.60    180.02 o 
  -4   2  16     3050.39     3020.40    128.20 o 
  -3   2  16     4078.52     4097.44    170.83 o 
  -2   2  16     3744.03     3826.88    160.23 o 
  -1   2  16     3088.24     3310.51    161.09 o 
   0   2  16     3163.85     3204.39    163.33 o 
   1   2  16     2820.80     2867.37    142.13 o 
   2   2  16     3800.20     3797.13    184.77 o 
  -6   1  17       11.05       22.06     37.04 o 
  -5   1  17       29.18        2.53     18.52 o 
  -4   1  17      459.09      545.08     75.77 o 
  -3   1  17      196.89      224.63     23.19 o 
  -2   1  17      317.08      379.82     30.29 o 
  -1   1  17      205.03      278.23     25.25 o 
   0   1  17       23.53       20.32     11.51 o 
   1   1  17       23.81        7.87     10.49 o 
   2   1  17       51.21       63.90     14.49 o 
  -2   2  17      515.07      507.61     35.48 o 
  -2   0  18     3418.42     4022.70    258.47 o 
  -1   0  18     1703.25     1938.11    135.55 o 
                                                 
